# Supplementary material for: Development and validation of a 14-CpG DNA methylation signature and drug targets for prognostic prediction in breast cancer
Source: Front Med (Lausanne). 2025 Mar 19;12:1548726. doi: 10.3389/fmed.2025.1548726 (PMC11961922; doi:10.3389/fmed.2025.1548726)
Supplement: Supplementary file 1 [file Table_1.xlsx]

## Sheet: GSE22249
ID	subtype	Grade	Lymph_node_positive	tumor_size_2cm	Age_50y	ER	HER2	RFS	RFS_time_year	OS	OS_time_year
GSM553793	HER2	3	1	0	0	1	1	0	10	0	10
GSM553857	LumB	3	1	0	0	1	0	0	10	0	10
GSM553773	Basal	3	1	0	0	0	0	0	6.39	0	6.39
GSM553847	LumB	3	0	0	1	1	0	0	6.16	0	6.16
GSM553849	LumB	3	0	0	1	1	0	0	6.09	0	6.09
GSM553780	Basal	3	1	0	1	0	0	0	5.96	0	5.96
GSM553814	LumA	1	0	0	1	1	0	0	5.89	0	5.89
GSM553812	LumA	1	0	0	1	1	0	1	1.85	0	5.68
GSM553810	LumA	1	0	0	1	1	0	1	4.08	0	5.66
GSM553845	LumB	3	0	0	0	1	0	0	5.59	0	5.59
GSM553817	LumA	1	0	0	1	1	0	0	5.56	0	5.56
GSM553822	LumA	1	0	0	1	1	0	0	5.52	0	5.52
GSM553820	LumA	1	0	0	0	1	0	0	5.51	0	5.51
GSM553846	LumB	3	0	1	1	1	0	0	5.45	0	5.45
GSM553816	LumA	1	1	0	0	1	0	0	5.39	0	5.39
GSM553774	Basal	3	0	0	1	0	0	0	5.36	0	5.36
GSM553850	LumB	3	1	0	1	1	0	0	5.32	0	5.32
GSM553777	Basal	3	0	0	1	0	0	0	5.19	0	5.19
GSM553825	LumA	1	0	0	1	1	0	0	5.06	0	5.06
GSM553776	Basal	3	0	1	0	0	0	0	5	0	5
GSM553753	Basal	3	1	0	1	0	0	0	4.99	0	4.99
GSM553821	LumA	1	0	0	1	1	0	0	4.55	0	4.55
GSM553787	HER2	3	1	0	0	1	1	1	2.59	1	4.38
GSM553832	LumA	1	0	0	0	1	0	0	4.32	0	4.32
GSM553839	LumB	3	0	0	0	1	0	0	3.99	0	3.99
GSM553838	LumB	3	1	0	1	1	0	0	3.98	0	3.98
GSM553785	HER2	3	1	1	1	1	1	0	3.78	0	3.78
GSM553811	LumA	1	0	1	1	1	0	1	3.28	0	3.78
GSM553841	LumB	3	1	0	0	1	0	0	3.76	0	3.76
GSM553775	Basal	3	0	1	1	0	0	1	2.73	0	3.75
GSM553831	LumA	1	1	0	1	1	0	0	3.61	0	3.61
GSM553842	LumB	3	1	0	1	1	0	0	3.6	0	3.6
GSM553752	Basal	3	0	0	1	0	0	0	3.53	0	3.53
GSM553782	Basal	3	1	1	1	0	0	1	1.13	1	3.5
GSM553844	LumB	3	1	1	1	1	0	0	3.5	0	3.5
GSM553851	LumB	3	0	0	1	1	0	0	3.47	0	3.47
GSM553783	HER2	3	0	0	1	1	1	0	3.39	0	3.39
GSM553859	LumB	3	0	0	1	1	0	0	3.37	0	3.37
GSM553823	LumA	1	0	0	0	1	0	0	3.36	0	3.36
GSM553799	HER2	3	1	1	0	0	1	0	3.22	0	3.22
GSM553824	LumA	1	0	0	0	1	0	0	3.21	0	3.21
GSM553749	Basal	3	1	1	1	0	0	0	3.14	0	3.14
GSM553833	LumA	1	0	0	0	1	0	0	3.12	0	3.12
GSM553853	LumB	3	1	1	1	1	0	0	3.12	0	3.12
GSM553763	Basal	3	1	0	1	0	0	0	3.09	0	3.09
GSM553835	LumB	3	0	0	1	1	0	0	3.07	0	3.07
GSM553748	Basal	3	0	1	1	0	0	0	3.05	0	3.05
GSM553806	HER2	3	0	1	0	0	1	0	3.04	0	3.04
GSM553801	HER2	3	1	1	1	0	1	0	3.02	0	3.02
GSM553770	Basal	3	1	0	0	0	0	1	2.93	1	3.01
GSM553750	Basal	3	0	0	1	0	0	1	1.08	0	2.82
GSM553843	LumB	3	1	1	0	1	0	0	2.82	0	2.82
GSM553786	HER2	3	1	0	0	1	1	0	2.81	0	2.81
GSM553757	Basal	3	0	0	1	0	0	0	2.76	0	2.76
GSM553788	HER2	3	1	1	0	1	1	0	2.74	0	2.74
GSM553804	HER2	3	1	1	1	0	1	1	1.05	0	2.73
GSM553805	HER2	3	1	1	1	0	1	0	2.68	0	2.68
GSM553802	HER2	3	0	0	1	0	1	0	2.66	0	2.66
GSM553758	Basal	3	0	0	0	0	0	0	2.59	0	2.59
GSM553827	LumA	1	0	0	0	1	0	0	2.55	0	2.55
GSM553768	Basal	3	1	0	1	0	0	0	2.53	0	2.53
GSM553803	HER2	3	1	1	0	0	1	0	2.53	0	2.53
GSM553830	LumA	1	1	0	0	1	0	0	2.52	0	2.52
GSM553829	LumA	1	0	0	1	1	0	0	2.47	0	2.47
GSM553819	LumA	1	0	0	1			0	2.44	0	2.44
GSM553781	Basal	3	0	0	1	0	0	0	2.35	0	2.35
GSM553778	Basal	3	1	1	0	0	0	1	1.03	1	2.34
GSM553779	Basal	3	1	1	1	0	0	0	0.82	1	2.34
GSM553800	HER2	3	1	1	1	0	1	0	2.32	0	2.32
GSM553828	LumA	1	0	0	1	1	0	0	2.24	0	2.24
GSM553798	HER2	3	0	1	1	0	1	0	2.19	0	2.19
GSM553864	LumB	3	0	1	1	1	0	0	2.05	0	2.05
GSM553767	Basal	3	1	0	0	0	0	0	2.04	0	2.04
GSM553795	HER2	3	0	0	0	0	1	0	2.04	0	2.04
GSM553754	Basal	3	0	1	1	0	0	0	2.01	0	2.01
GSM553760	Basal	3	0	1	0	0	0	0	2.01	0	2.01
GSM553807	HER2	1	1	1	1	1	1	0	2.01	0	2.01
GSM553756	Basal	3	1	1	0	0	0	0	1.96	0	1.96
GSM553826	LumA	1	0	0	1	1	0	0	1.9	0	1.9
GSM553784	HER2	3	1	0	1	1	1	0	1.77	0	1.77
GSM553771	Basal	3	0	0	0	0	0	1	1.44	0	1.7
GSM553764	Basal	3	0	0	1	0	0	0	1.69	0	1.69
GSM553797	HER2	3	1	1	1	1	1	0	1.67	0	1.67
GSM553765	Basal	3	0	0	1	0	0	0	1.62	0	1.62
GSM553791	HER2	2	0	0	1	0	1	0	1.6	0	1.6
GSM553796	HER2	2	1	0	1	1	1	0	1.5	0	1.5
GSM553855	LumB	3	1	0	1	1	0	0	1.48	0	1.48
GSM553837	LumB	3	0	1	1	1	0	0	1.47	0	1.47
GSM553766	Basal	3	0	0	0	0	0	0	1.42	0	1.42
GSM553840	LumB	3	1	1	1	1	0	1	0.38	1	1.4
GSM553854	LumB	3	0	0	1	1	0	0	1.35	0	1.35
GSM553755	Basal	3	1	1	1	0	0	1	0.44	1	1.22
GSM553860	LumB	3	0	0	0	1	0	0	1.15	0	1.15
GSM553848	LumB	3	1	1	1	1	0	0	1.13	0	1.13
GSM553858	LumB	3	0	1	1	1	0	1	0.13	0	1.09
GSM553813	LumA	1		0	1	1	0	0	1.04	0	1.04
GSM553852	LumB	3	1	0	0	1	0	0	1.04	0	1.04
GSM553862	LumB	3	0	0	0	1	0	0	1.04	0	1.04
GSM553769	Basal	3	0	1	1	0	0	1	0.82	1	1.01
GSM553834	LumA	1	0	0	1	1	0	0	0.95	0	0.95
GSM553794	HER2	3	1	0	1	1	1	0	0.94	0	0.94
GSM553863	LumB	3	0	0	1	1	0	0	0.85	0	0.85
GSM553751	Basal	3	0	1	1	0	0	0	0.83	0	0.83
GSM553856	LumB	3	0	1	1	1	0	1	0.47	0	0.61
GSM553759	Basal	3	0	1	0	0	0	0	0.46	0	0.46
GSM553789	HER2	3	1	0	0	1	1	0	0.46	0	0.46
GSM553818	LumA	1	0	0	0			0	0.44	0	0.44
GSM553761	Basal	3	1	1	0	0	0	0	0.41	0	0.41
GSM553790	HER2	3	0	0	1	1	1	0	0.36	0	0.36
GSM553762	Basal	3	0	0	1	0	0	0	0.35	0	0.35
GSM553836	LumB	3	0	0	1	1	0	0	0.3	0	0.3
GSM553861	LumB	3	0	0	1	1	0	0	0.27	0	0.27
GSM553815	LumA	1	0	0	0	1	0	0	0.03	0	0.03
GSM553772	Basal	3	0	0	1	0	0	0	0	0	0

## Sheet: TCGA
ID	DSS	DSS_time	DFI	DFI_time	PFI	PFI_time	OS_status	OS_time	DFS_status	DFS_time	prospective_collection	retrospective_collection	TCGASubtype	menopause_status	race	history_other_malignancy	radiation_treatment_adjuvant	pharmaceutical_tx_adjuvant	tumor_status	vital_status	last_contact_days_to	death_days_to	Chemotherapy	HormoneTherapy	TargetedMoleculartherapy	pharmaceutical_started_days_to	pharmaceutical_tx_ongoing_indicator	pharmaceutical_tx_ended_days_to	treatment_best_response	new_tumor_type	new_tumor_site	new_tumor_dx_days_to	new_tumor_surgery_days_to	radiation_therapy_type	radiation_therapy_site	radiation_total_dose	radiation_adjuvant_units	radiation_adjuvant_fractions_total	radiation_therapy_started_days_to	radiation_therapy_ongoing_indicator	radiation_therapy_ended_days_to	treatment_best_response_A	histologic_diagnosis_other	initial_pathologic_dx_year	Age_at_diagnosis	method_initial_path_dx	method_initial_path_dx_other	surgical_procedure_first	first_surgical_procedure_other
TCGA-A2-A0CS	0	2348	NA	NA	0	2348	1	2348	1	2348	NO	YES	BRCA.LumA	Post (prior bilateral ovariectomy OR >12 mo since LMP with no prior hysterectomy)	WHITE	No	YES	YES	TUMOR FREE	Dead	[Not Available]	2348		Anastrozole		190	YES	[Not Available]	[Not Available]	[Unknown]				EXTERNAL BEAM	Primary Tumor Field	11080	cGy	61	106	NO	161	[Not Available]	[Not Applicable]	2004	73	Other method, specify:	Skin biopsy	Modified Radical Mastectomy	[Not Available]
TCGA-A8-A08J	1	1127	NA	NA	1	1127	1	1127	1	1127	NO	YES	BRCA.Her2	Post (prior bilateral ovariectomy OR >12 mo since LMP with no prior hysterectomy)	[Not Available]	No	NO	[Unknown]	WITH TUMOR	Dead	[Not Available]	1127								[Unknown]													[Not Applicable]	2005	52	[Not Available]	[Not Applicable]	Other	Surgical Resection
TCGA-A2-A0T2	1	255	NA	NA	1	255	1	255	1	255	NO	YES	BRCA.Basal	Post (prior bilateral ovariectomy OR >12 mo since LMP with no prior hysterectomy)	WHITE	No	NO	NO	WITH TUMOR	Dead	0.01	255	Xeloda			105	NO	225	[Not Available]					EXTERNAL BEAM	Regional site	3000	cGy	12	179	NO	199	[Not Available]	[Not Applicable]	2009	66	Core needle biopsy	[Not Applicable]	Modified Radical Mastectomy	[Not Available]
TCGA-B6-A0IB	1	3941	NA	NA	1	2717	1	3941	1	2717	NO	YES	BRCA.LumB	Indeterminate (neither Pre or Postmenopausal)	WHITE	No	NO	YES	WITH TUMOR	Dead	0.01	3941								Distant Metastasis	lung, bone, liver	2717											[Not Applicable]	1992	64	Other method, specify:	Biopsy, NOS	Modified Radical Mastectomy	[Not Available]
TCGA-A8-A08O	0	943	NA	NA	1	762	0	943	1	762	NO	YES	BRCA.LumA	Pre (<6 months since LMP AND no prior bilateral ovariectomy AND not on estrogen replacement)	[Not Available]	No	NO	YES	WITH TUMOR	Alive	943	[Not Applicable]	Docetaxel\Vinorelbine	Anastrozole\Tamoxifen	Bevacizumab	31\790\366\943\60	NO	121\790\397\[Not Available]\335	Clinical Progressive Disease	YES		762											[Not Applicable]	2008	45	[Not Available]	[Not Applicable]	Other	Surgical Resection
TCGA-BH-A18J	1	612	NA	NA	1	612	1	612	1	612	NO	YES	BRCA.Normal	[Not Available]	WHITE	No	NO	[Not Available]	WITH TUMOR	Dead	0.01	612																					[Not Applicable]	2000	56	[Not Available]	[Not Applicable]	Modified Radical Mastectomy	[Not Available]
TCGA-A2-A0SV	1	825	NA	NA	1	825	1	825	1	825	NO	YES	BRCA.LumB	Post (prior bilateral ovariectomy OR >12 mo since LMP with no prior hysterectomy)	WHITE	No	YES	YES	WITH TUMOR	Dead	0.01	825	Xeloda	Arimidex|Fulvestrant		304|79|170	NO	[Not Available]|168|223	[Not Available]					EXTERNAL BEAM	Primary Tumor Field	[Not Available]	cGy	[Not Available]	108	NO	141	[Not Available]	[Not Applicable]	2006	63	Core needle biopsy	[Not Applicable]	Simple Mastectomy	[Not Available]
TCGA-A2-A0SW	1	1365	NA	NA	1	653	1	1365	1	653	NO	YES	BRCA.LumB	Post (prior bilateral ovariectomy OR >12 mo since LMP with no prior hysterectomy)	WHITE	No	YES	YES	WITH TUMOR	Dead	0.01	1365		Arimidex|Tamoxifen		85|479	NO	479|1365	[Not Available]	YES		653		EXTERNAL BEAM	Primary Tumor Field	10680	cGy	[Not Available]	54	NO	[Not Available]	[Not Available]	[Not Applicable]	2006	82	Core needle biopsy	[Not Applicable]	Lumpectomy	[Not Available]
TCGA-AN-A0FJ	0	242	NA	NA	0	242	0	242	0	242	NO	YES	BRCA.Basal	Peri (6-12 months since last menstrual period)	WHITE	No	NO	NO	TUMOR FREE	Alive	242	[Not Applicable]								[Unknown]													[Not Applicable]	2010	59	Tumor resection	[Not Applicable]	Modified Radical Mastectomy	[Not Available]
TCGA-AR-A0TZ		3262	1	1313	1	1313	1	3262	1	1313	NO	YES	BRCA.LumA	Pre (<6 months since LMP AND no prior bilateral ovariectomy AND not on estrogen replacement)	WHITE	No	YES	YES	[Unknown]	Dead	[Not Available]	3262	Cytoxan\Doxorubicin\Paclitaxel	Tamoxifen		[Not Available]	NO	[Not Available]	[Not Available]	Distant Metastasis	Bone	1313	NO	[Not Available]	[Not Available]	[Not Available]	[Not Available]	[Not Available]	[Not Available]	NO	[Not Available]	[Not Available]	[Not Applicable]	2004	43	Core needle biopsy	[Not Applicable]	Modified Radical Mastectomy	[Not Available]
TCGA-AO-A0J5	1	792	NA	NA	1	792	1	792	1	792	NO	YES	BRCA.LumA	Pre (<6 months since LMP AND no prior bilateral ovariectomy AND not on estrogen replacement)	WHITE	No	YES	YES	WITH TUMOR	Dead	[Not Available]	792	Xeloda (Capecitabine)	Femara (Letrozole)\Fulvestrant (Faslodex)		422\9\618	YES	[Not Available]\422\[Not Available]	[Not Available]					EXTERNAL BEAM	Regional site	10625	cGy	25	336	NO	371	[Not Available]	Ductal/micropapillary	2008	48	Core needle biopsy	[Not Applicable]	Modified Radical Mastectomy	[Not Available]
TCGA-PL-A8LX	0	5	NA	NA	0	5	0	5	0	5	YES	NO	BRCA.LumA	Pre (<6 months since LMP AND no prior bilateral ovariectomy AND not on estrogen replacement)	BLACK OR AFRICAN AMERICAN	No	NO	NO	WITH TUMOR	Alive	5	[Not Applicable]								[Unknown]													[Not Applicable]	2013	35	Excisional Biopsy	[Not Applicable]	[Not Available]	[Not Available]
TCGA-B6-A3ZX	1	1152	NA	NA	1	994	1	1152	1	994	NO	YES	BRCA.Basal	[Unknown]	BLACK OR AFRICAN AMERICAN	No	YES	YES	WITH TUMOR	Dead	[Not Available]	1152	CYCLOPHOSPHAMIDE\\DOXORUBICIN\\PACLITAXEL			91\91\148	NO	147\147\225	[Unknown]	YES	Bone	994	1096	External	Primary Tumor Field	200	cGy	25	354	NO	386	[Unknown]	ductal and lobular	2007	50	Core needle biopsy	[Not Applicable]	Lumpectomy	[Not Available]
TCGA-A8-A08T	1	3409	NA	NA	1	2557	1	3409	1	2557	NO	YES	BRCA.LumA	Post (prior bilateral ovariectomy OR >12 mo since LMP with no prior hysterectomy)	[Not Available]	No	NO	[Unknown]	WITH TUMOR	Dead	[Not Available]	3409								YES		2557											[Not Applicable]	2002	64	[Not Available]	[Not Applicable]	Other	Surgical Resection
TCGA-B6-A0X1	0	7455	1	490	1	490	1	7455	1	490	NO	YES	BRCA.Basal	Indeterminate (neither Pre or Postmenopausal)	WHITE	No	NO	NO	TUMOR FREE	Dead	[Not Available]	7455								Distant Metastasis	Brain	490											[Not Applicable]	1994	48	Fine needle aspiration biopsy	[Not Applicable]	Other	Fine needle aspiration biopsy
TCGA-BH-A1FH	1	1034	NA	NA	1	1034	1	1034	1	1034	NO	YES	BRCA.Normal	[Not Available]	WHITE	No	NO	[Not Available]	WITH TUMOR	Dead	0.01	1034																					[Not Applicable]	1998	47	Core needle biopsy	[Not Applicable]	Modified Radical Mastectomy	[Not Available]
TCGA-A8-A079	0	274	0	274	0	274	0	274	0	274	NO	YES	BRCA.LumB	Post (prior bilateral ovariectomy OR >12 mo since LMP with no prior hysterectomy)	[Not Available]	No	YES	YES	TUMOR FREE	Alive	274	[Not Applicable]	5-Fluorouracil\Cyclophosphamide\Epirubicin			30	NO	183	[Unknown]	[Unknown]				External	Primary Tumor Field	50	Gy	[Not Available]	214	NO	274	[Unknown]	[Not Applicable]	2007	69	[Not Available]	[Not Applicable]	Other	Surgical Resection
TCGA-A8-A08X	0	1308	1	366	1	366	0	1308	1	366	NO	YES	BRCA.Her2	Pre (<6 months since LMP AND no prior bilateral ovariectomy AND not on estrogen replacement)	[Not Available]	No	YES	YES	TUMOR FREE	Alive	1308	[Not Applicable]	Cyclophosphamide\Doxorubicin\Paclitaxel\Vinorelbine	Tamoxifen	Trastuzumab	0\0\91\669\366\182	NO	61\61\153\884\[Not Available]\1249	Complete Response	YES		366		External	Primary Tumor Field	60	Gy	[Not Available]	153	NO	182	Complete Response	[Not Applicable]	2007	43	[Not Available]	[Not Applicable]	Other	Surgical Resection
TCGA-A8-A08Z	0	1217	0	1217	0	1217	0	1217	0	1217	NO	YES	BRCA.LumA	Post (prior bilateral ovariectomy OR >12 mo since LMP with no prior hysterectomy)	[Not Available]	No	NO	[Not Available]	TUMOR FREE	Alive	1217	[Not Applicable]																					[Not Applicable]	2004	76	[Not Available]	[Not Applicable]	Other	Surgical Resection
TCGA-E2-A1LK	1	266	1	155	1	155	1	266	1	155	NO	YES	BRCA.Basal	Post (prior bilateral ovariectomy OR >12 mo since LMP with no prior hysterectomy)	BLACK OR AFRICAN AMERICAN	No	NO	NO	WITH TUMOR	Dead	[Not Available]	266								Locoregional Disease	Left axilla	155	200										[Not Applicable]	2008	84	Tumor resection	[Not Applicable]	Modified Radical Mastectomy	[Not Available]
TCGA-E9-A1RC	0	1224	0	1224	0	1224	0	1224	0	1224	YES	NO	BRCA.LumA	Post (prior bilateral ovariectomy OR >12 mo since LMP with no prior hysterectomy)	WHITE	No	NO	YES	TUMOR FREE	Alive	1224	[Not Applicable]	Mitoxantrone\Methotrexate\Mitomycin	Tamoxifen		1222\1222\1222\1220	NO	1222\1222\1222\[Not Available]	[Not Available]														Infiltrating ductal and lobular carcinoma	2007	56	Cytology (e.g. Peritoneal or pleural fluid)	[Not Applicable]	Modified Radical Mastectomy	[Not Available]
TCGA-A2-A0T1	0	521	0	521	0	521	0	521	0	521	NO	YES	BRCA.Her2	Post (prior bilateral ovariectomy OR >12 mo since LMP with no prior hysterectomy)	AMERICAN INDIAN OR ALASKA NATIVE	No	YES	YES	TUMOR FREE	Alive	521	[Not Applicable]	Carboplatin|Taxotere		Herceptin	46|46|46	NO	187|187|[Not Available]	[Not Available]					EXTERNAL BEAM	Primary Tumor Field	11840	cGy	30	189	NO	252	[Not Available]	[Not Applicable]	2009	55	Core needle biopsy	[Not Applicable]	Lumpectomy	[Not Available]
TCGA-A2-A4RY	0	648	0	648	0	648	0	648	0	648	YES	NO	BRCA.Normal	Pre (<6 months since LMP AND no prior bilateral ovariectomy AND not on estrogen replacement)	WHITE	No	YES	YES	TUMOR FREE	Alive	648	[Not Applicable]	Adriamycin\Cytoxan\Taxotere	Tamoxifen		58\58\58\203	NO	164\164\164\[Not Available]	Complete Response	NO				External	Primary Tumor Field|Regional site|Primary Tumor Field|Primary Tumor Field	5000|5040|1000|4800	cGy	25|28|5|24	192|192|224|193	NO	238|241|231|238	Complete Response|Complete Response|Complete Response|Complete Response	[Not Applicable]	2012	46	Core needle biopsy	[Not Applicable]	Modified Radical Mastectomy	[Not Available]
TCGA-A7-A425	0	447	1	419	1	419	0	447	1	419	YES	NO	BRCA.LumA	Post (prior bilateral ovariectomy OR >12 mo since LMP with no prior hysterectomy)	WHITE	No	YES	YES	WITH TUMOR	Alive	447	[Not Applicable]	Adriamycin\Cytoxan\Taxol	Arimidex		127\127\211\378	NO	197\197\288\[Not Available]	[Unknown]	Locoregional Recurrence\Distant Metastasis	Left Breast\Bone	419\443	419	External	Primary Tumor Field|Regional site	5040|4500	cGy	28|25	317|317	NO	359|352	Radiographic Progressive Disease|Radiographic Progressive Disease	[Not Applicable]	2012	70	Core needle biopsy	[Not Applicable]	Modified Radical Mastectomy	[Not Available]
TCGA-A7-A426	0	364	0	364	0	364	0	364	0	364	YES	NO	BRCA.LumA	Pre (<6 months since LMP AND no prior bilateral ovariectomy AND not on estrogen replacement)	WHITE	Yes	YES	YES	TUMOR FREE	Alive	364	[Not Applicable]	Adriamycin\Cytoxan\Taxol	Tamoxifen		55\55\111\258	NO	97\97\202\[Not Available]	[Unknown]	NO				External	Primary Tumor Field|Regional site	5040|5040	cGy	28|28	220|220	NO	257|257	Complete Response|Complete Response	[Not Applicable]	2012	50	Core needle biopsy	[Not Applicable]	Simple Mastectomy	[Not Available]
TCGA-A8-A09G	0	0	0	0	0	0	0	0	0	0	NO	YES	BRCA.Her2	Post (prior bilateral ovariectomy OR >12 mo since LMP with no prior hysterectomy)	[Not Available]	No	NO	[Not Available]	TUMOR FREE	Alive	0	[Not Applicable]																					[Not Applicable]	2008	79	[Not Available]	[Not Applicable]	Other	Surgical Resection
TCGA-AC-A2FE	1	2636	1	766	1	766	1	2636	1	766	NO	YES	BRCA.LumA	Post (prior bilateral ovariectomy OR >12 mo since LMP with no prior hysterectomy)	WHITE	No	YES	[Not Available]	WITH TUMOR	Dead	[Not Available]	2636	Adriamycin\Cytoxan\Taxol\Abraxane\Xeloda	Arimidex		67\67\67\2516\2516	NO	173\173\173\[Not Available]\[Not Available]	Partial Response	Distant Metastasis	Bone\Liver	766\2496	[Not Available]	External	Primary Tumor Field|Distant site	5040|[Not Available]	cGy	28|[Not Available]	178|791	NO	219|813	Partial Response|Partial Response	[Not Applicable]	2005	62	Fine needle aspiration biopsy	[Not Applicable]	Modified Radical Mastectomy	[Not Available]
TCGA-AC-A3EH	0	197	0	197	0	197	1	197	1	197	YES	NO	BRCA.LumA	Post (prior bilateral ovariectomy OR >12 mo since LMP with no prior hysterectomy)	WHITE	No	NO	YES	TUMOR FREE	Dead	[Not Available]	197								NO													[Not Applicable]	2011	79	Excisional Biopsy	[Not Applicable]	Modified Radical Mastectomy	[Not Available]
TCGA-AR-A24T	0	3202	0	3202	0	3202	0	3202	0	3202	NO	YES	BRCA.LumA	Pre (<6 months since LMP AND no prior bilateral ovariectomy AND not on estrogen replacement)	WHITE	No	YES	YES	TUMOR FREE	Alive	3202	[Not Applicable]	Cytoxan\Doxorubicin\Paclitaxel	Tamoxifen\Letrozole		38\38\94\189\1995	NO	80\80\157\1864\[Not Available]	[Not Available]	NO				EXTERNAL BEAM	Primary Tumor Field	5000	cGy	25	189	NO	225	[Not Available]	[Not Applicable]	2006	46	Core needle biopsy	[Not Applicable]	Simple Mastectomy	[Not Available]
TCGA-AR-A2LH		616	1	434	1	434	1	616	1	434	NO	YES	BRCA.Normal	Post (prior bilateral ovariectomy OR >12 mo since LMP with no prior hysterectomy)	WHITE	No	YES	YES	[Not Available]	Dead	[Not Available]	616	Adriamycin\Cytoxan\Paclitaxel			42\42\98	NO	84\84\140	[Not Available]	Distant Metastasis	Bone\Liver	434		External	Primary Tumor Field	5000	Gy	25	[Not Available]	NO	214	[Not Available]	[Not Applicable]	2007	55	Core needle biopsy	[Not Applicable]	Modified Radical Mastectomy	[Not Available]
TCGA-BH-A0BA	0	1132	0	1132	0	1132	0	1132	0	1132	NO	YES	BRCA.Normal	Pre (<6 months since LMP AND no prior bilateral ovariectomy AND not on estrogen replacement)	WHITE	No	YES	YES	TUMOR FREE	Alive	1132	[Not Applicable]	Adriamycin\\Cytoxan\\Paclitaxel			63\63\119	NO	94\94\171	[Not Available]					EXTERNAL BEAM	Primary Tumor Field	6640	cGy	36	187	NO	262	[Not Available]	Infiltrating ductal & lobular	2006	51	Core needle biopsy	[Not Applicable]	Modified Radical Mastectomy	[Not Available]
TCGA-BH-A0E0	0	134	0	134	0	134	0	143	0	134	NO	YES	BRCA.Normal	Pre (<6 months since LMP AND no prior bilateral ovariectomy AND not on estrogen replacement)	WHITE	No	YES	YES	TUMOR FREE	Alive	134	[Not Applicable]	CYCLOPHOSPHAMIDE\Docetaxel\Doxorubicin			38\38\38	NO	143\143\143	[Not Available]					EXTERNAL BEAM	Primary Tumor Field	6040	cGy	[Not Available]	198	NO	255	[Not Available]	[Not Applicable]	2009	38	Core needle biopsy	[Not Applicable]	Modified Radical Mastectomy	[Not Available]
TCGA-C8-A1HO	0	375	0	375	0	375	0	375	0	375	YES	NO	BRCA.LumA	Pre (<6 months since LMP AND no prior bilateral ovariectomy AND not on estrogen replacement)	ASIAN	No	NO	YES	TUMOR FREE	Alive	375	[Not Applicable]	5-Fluorouracil\Cyclophosphamide\Epirubicin			-49	NO	-45	Complete Response	NO													[Not Applicable]	2010	34	Tumor resection	[Not Applicable]	[Discrepancy]	[Not Available]
TCGA-D8-A1JN	0	620	0	620	0	620	0	620	0	620	YES	NO	BRCA.LumA	Post (prior bilateral ovariectomy OR >12 mo since LMP with no prior hysterectomy)	WHITE	No	NO	YES	TUMOR FREE	Alive	620	[Not Applicable]		anastrozolum		63	YES	[Not Available]	[Not Available]														[Not Applicable]	2010	80	Incisional Biopsy	[Not Applicable]	Modified Radical Mastectomy	[Not Available]
TCGA-D8-A3Z6	0	563	0	563	0	563	0	563	0	563	YES	NO	BRCA.LumA	Post (prior bilateral ovariectomy OR >12 mo since LMP with no prior hysterectomy)	WHITE	No	YES	YES	TUMOR FREE	Alive	563	[Not Applicable]	cyclophosphamidum\\Doxorubicinum\taxol	tamoxifen		22\22\108\260	NO	86\86\185\[Not Available]	Stable Disease	NO				External	Primary Tumor Field	45	Gy	22	234	NO	260	Stable Disease	[Not Applicable]	2011	56	Core needle biopsy	[Not Applicable]	Modified Radical Mastectomy	[Not Available]
TCGA-E9-A3Q9	0	1001	0	1001	0	1001	0	1001	0	1001	YES	NO	BRCA.LumA	Post (prior bilateral ovariectomy OR >12 mo since LMP with no prior hysterectomy)	WHITE	No	NO	YES	TUMOR FREE	Alive	1001	[Not Applicable]	Cyclophosphane\5-Fluorouracil\Mitoxantrone	Tamoxifen		28\28\28\108	NO	51\51\51\[Not Available]	Complete Response	NO													[Not Applicable]	2011	78	Tumor resection	[Not Applicable]	[Not Available]	[Not Available]
TCGA-E9-A6HE	0	847	0	847	0	847	0	847	0	847	YES	NO	BRCA.LumA	Pre (<6 months since LMP AND no prior bilateral ovariectomy AND not on estrogen replacement)	WHITE	No	YES	YES	TUMOR FREE	Alive	847	[Not Applicable]	cyclophosphamide\adriamycin\paclitaxel	Tamoxifen		104\104\104\547	NO	174\174\307\[Not Available]	Complete Response	NO				External	Primary Tumor Field	50.4	Gy	28	259	NO	299	Complete Response	[Not Applicable]	2012	45	Core needle biopsy	[Not Applicable]	Simple Mastectomy	[Not Available]
TCGA-EW-A2FV	0	788	0	788	0	788	0	788	0	788	NO	YES	BRCA.LumA	Pre (<6 months since LMP AND no prior bilateral ovariectomy AND not on estrogen replacement)	WHITE	No	YES	YES	TUMOR FREE	Alive	788	[Not Applicable]	Cyclophosphamide\Doxorubicin\Docetaxel	Tamoxifen		141\141\141\268	NO	246\246\246\[Not Available]	[Unknown]	NO				EXTERNAL BEAM	Primary Tumor Field	9700	cGy	30	329	NO	391	[Not Available]	invasive micropapillary ductal carcinoma	2011	39	Excisional Biopsy	[Not Applicable]	Modified Radical Mastectomy	[Not Available]
TCGA-GM-A4E0	0	2191	0	2191	0	2191	0	2191	0	2191	NO	YES	BRCA.LumA	Post (prior bilateral ovariectomy OR >12 mo since LMP with no prior hysterectomy)	WHITE	No	YES	YES	TUMOR FREE	Alive	2191	[Not Applicable]	Xeloda\Taxotere\5-FU\Epirubicin\Cytoxan	Arimidex		121\121\226\226\226\320	NO	184\184\289\289\289\[Not Available]	Complete Response	NO				External	Primary Tumor Field	60	Gy	30	315	NO	357	Complete Response	[Not Applicable]	2007	67	Core needle biopsy	[Not Applicable]	Modified Radical Mastectomy	[Not Available]
TCGA-LD-A74U	0	402	0	402	0	402	0	402	0	402	YES	NO	BRCA.LumA	[Not Available]	WHITE	Yes	NO	YES	WITH TUMOR	Alive	402	[Not Applicable]	Taxotere			52	NO	301	Stable Disease	NO													Invasive lobular carcinoma, classical type, focal pleomorphic type	2013	79	Core needle biopsy	[Not Applicable]	Lumpectomy	[Not Available]
TCGA-LL-A9Q3	0	532	0	532	0	532	0	532	0	532	YES	NO	BRCA.LumA	Post (prior bilateral ovariectomy OR >12 mo since LMP with no prior hysterectomy)	WHITE	No	YES	YES	TUMOR FREE	Alive	532	[Not Applicable]	TAXOL	ARIMIDEX	HERCEPTIN	118\273\118	NO	216\[Not Available]\531	[Unknown]	NO				External	Primary Tumor Field	50.4	Gy	28	251	NO	290	Complete Response	[Not Applicable]	2013	69	Core needle biopsy	[Not Applicable]	Modified Radical Mastectomy	[Not Available]
TCGA-OL-A66N	0	792	0	792	0	792	0	792	0	792	NO	YES	BRCA.LumA	Post (prior bilateral ovariectomy OR >12 mo since LMP with no prior hysterectomy)	WHITE	No	YES	NO	TUMOR FREE	Alive	792	[Not Applicable]								NO				External	Primary Tumor Field	5040	cGy	[Not Available]	374	NO	412	Complete Response	[Not Applicable]	2011	59	Core needle biopsy	[Not Applicable]	Modified Radical Mastectomy	[Not Available]
TCGA-S3-A6ZH	0	641	0	641	0	641	0	641	0	641	YES	NO	BRCA.LumA	[Unknown]	BLACK OR AFRICAN AMERICAN	No	YES	YES	TUMOR FREE	Alive	641	[Not Applicable]	Cytoxan\Adriamycin\Taxol	TAMOXIFEN		141\141\200\293	NO	185\185\[Not Available]\[Not Available]	Complete Response	NO				External	Regional site	110	Gy	55	304	NO	351	Complete Response	[Not Applicable]	2013	29	Core needle biopsy	[Not Applicable]	Simple Mastectomy	[Not Available]
TCGA-A2-A04P	1	548	NA	NA	1	102	1	548	1	102	NO	YES	BRCA.Basal	Pre (<6 months since LMP AND no prior bilateral ovariectomy AND not on estrogen replacement)	BLACK OR AFRICAN AMERICAN	No	YES	YES	WITH TUMOR	Dead	[Not Available]	548	ADRIAMYCIN|Cisplatin|GEMZAR|NAVELBINE|TAXOL|TAXOTERE|XELODA	Exemestane		303|424|242|424|69|242|180|424	NO	424|424|303|424|180|303|242|[Not Available]	[Not Available]	Distant Metastasis\Locoregional Recurrence	Bone\Axilla\Lung\Liver	102\179\180\313	179	EXTERNAL BEAM	Local Recurrence|Distant Recurrence|Primary Tumor Field	900|4393|10620	cGy	3|23|59	[Not Available]	NO	237|237|237	[Not Available]	[Not Applicable]	2003	36	Excisional Biopsy	[Not Applicable]	Lumpectomy	[Not Available]
TCGA-A2-A0YG	0	666	0	666	0	666	0	666	0	666	NO	YES	BRCA.LumB	Post (prior bilateral ovariectomy OR >12 mo since LMP with no prior hysterectomy)	WHITE	No	YES	YES	TUMOR FREE	Alive	666	[Not Applicable]	Adriamycin|Cytoxan|Taxol|Taxotere	Arimidex	Herceptin	68|152|173|[Not Available]|152	NO	131|131|232|173|[Not Available]|[Not Available]	[Not Available]					EXTERNAL BEAM	Primary Tumor Field	5940	cGy	25	257	NO	303	[Not Available]	[Not Applicable]	2009	63	Core needle biopsy	[Not Applicable]	Lumpectomy	[Not Available]
TCGA-A2-A25D	0	552	NA	NA	0	552	0	0	0	0	YES	NO	BRCA.LumA	Post (prior bilateral ovariectomy OR >12 mo since LMP with no prior hysterectomy)	WHITE	No	YES	YES	TUMOR FREE	Alive	0	[Not Applicable]		Arimidex|Exemestane|Tamoxifen		[Not Available]	NO	[Not Available]						EXTERNAL BEAM	Primary Tumor Field	6640	cGy	36	0	NO	0	[Not Available]	[Not Applicable]	2010	90	Core needle biopsy	[Not Applicable]	Lumpectomy	[Not Available]
TCGA-A2-A4RW	0	222	0	222	0	222	0	222	0	222	YES	NO	BRCA.LumA	Pre (<6 months since LMP AND no prior bilateral ovariectomy AND not on estrogen replacement)	WHITE	No	NO	[Unknown]	TUMOR FREE	Alive	222	[Not Applicable]								[Unknown]													[Not Applicable]	2011	49	Core needle biopsy	[Not Applicable]	Modified Radical Mastectomy	[Not Available]
TCGA-A7-A5ZX	0	336	NA	NA	0	336	0	336	0	336	YES	NO	BRCA.LumA	Pre (<6 months since LMP AND no prior bilateral ovariectomy AND not on estrogen replacement)	WHITE	Yes	YES	YES	TUMOR FREE	Alive	336	[Not Applicable]	Cyclophosphamide\Doxorubicin\Paclitaxel	Tamoxifen		76\76\132\268	NO	118\118\174\[Not Available]	Complete Response	NO				External	Primary Tumor Field|Regional site	5040|5040	cGy	28|28	227|227	NO	263|263	Complete Response|Complete Response	[Not Applicable]	2012	48	Core needle biopsy	[Not Applicable]	Other	Bilateral skin sparing Mastectomy and Bilateral breast reconstruction with tissue expanders.
TCGA-A8-A07R	0	273	NA	NA	0	273	0	273	0	273	NO	YES	BRCA.Basal	[Not Available]	[Not Available]	No	YES	[Not Available]	[Not Available]	Alive	273	[Not Applicable]												External	Primary Tumor Field	[Not Available]	Gy	[Not Available]	120	NO	151	Complete Response	[Not Applicable]	2009	80	[Not Available]	[Not Applicable]	Other	Surgical Resection
TCGA-A8-A09M	0	1006	0	1006	0	1006	0	1006	0	1006	NO	YES	BRCA.LumB	Post (prior bilateral ovariectomy OR >12 mo since LMP with no prior hysterectomy)	[Not Available]	No	YES	YES	TUMOR FREE	Alive	1006	[Not Applicable]	Paclitaxel	Exemestane		31\276	NO	184\[Not Available]	Complete Response	NO				External	Primary Tumor Field	[Not Available]	Gy	[Not Available]	214	NO	276	Complete Response	[Not Applicable]	2009	75	[Not Available]	[Not Applicable]	Other	Surgical Resection
TCGA-A8-A09N	0	31	0	31	0	31	0	31	0	31	NO	YES	BRCA.LumB	Post (prior bilateral ovariectomy OR >12 mo since LMP with no prior hysterectomy)	[Not Available]	No	NO	[Not Available]	TUMOR FREE	Alive	31	[Not Applicable]																					[Not Applicable]	2006	57	[Not Available]	[Not Applicable]	Other	Surgical Resection
TCGA-A8-A09W	0	30	NA	NA	0	30	0	30	0	30	NO	YES	BRCA.LumB	Post (prior bilateral ovariectomy OR >12 mo since LMP with no prior hysterectomy)	[Not Available]	No	NO	[Not Available]	[Not Available]	Alive	30	[Not Applicable]																					[Not Applicable]	2007	70	[Not Available]	[Not Applicable]	Other	Surgical Resection
TCGA-A8-A09X		426	NA	NA	0	426	1	426	1	426	NO	YES	BRCA.Her2	Post (prior bilateral ovariectomy OR >12 mo since LMP with no prior hysterectomy)	[Not Available]	No	NO	[Not Available]	[Not Available]	Dead	0.01	426																					[Not Applicable]	2009	62	[Not Available]	[Not Applicable]	Other	Surgical Resection
TCGA-A8-A0A6	0	640	0	640	0	640	0	640	0	640	NO	YES	BRCA.LumA	Post (prior bilateral ovariectomy OR >12 mo since LMP with no prior hysterectomy)	[Not Available]	No	YES	YES	TUMOR FREE	Alive	640	[Not Applicable]	Cyclophosphamide\Epirubicin	Exemestane\Anastrozole		61\61\214\245	NO	184\184\245\[Not Available]	Complete Response	NO				External	Primary Tumor Field	[Not Available]	Gy	[Not Available]	214	NO	275	Complete Response	[Not Applicable]	2009	64	[Not Available]	[Not Applicable]	Other	surgical resection
TCGA-AC-A6IX	0	373	0	373	0	373	0	373	0	373	YES	NO	BRCA.LumA	Peri (6-12 months since last menstrual period)	WHITE	No	YES	YES	TUMOR FREE	Alive	373	[Not Applicable]								NO													[Not Applicable]	2013	49	Core needle biopsy	[Not Applicable]	Modified Radical Mastectomy	[Not Available]
TCGA-AO-A0J9	0	1613	1	1066	1	1066	0	1613	1	1066	NO	YES	BRCA.LumA	Post (prior bilateral ovariectomy OR >12 mo since LMP with no prior hysterectomy)	WHITE	No	YES	YES	WITH TUMOR	Alive	1613	[Not Applicable]								Distant Metastasis	Bone	1066	1066	EXTERNAL BEAM	Regional site	11117	cGy	28	226	NO	263	[Not Available]	[Not Applicable]	2007	61	Core needle biopsy	[Not Applicable]	Lumpectomy	[Not Available]
TCGA-AO-A0JA	0	655	1	143	1	143	0	655	1	143	NO	YES	BRCA.LumA	Pre (<6 months since LMP AND no prior bilateral ovariectomy AND not on estrogen replacement)	BLACK OR AFRICAN AMERICAN	No	NO	YES	WITH TUMOR	Alive	655	[Not Applicable]		TAMOXIFEN		166	NO	242	[Not Available]	Distant Metastasis	Bone	143											[Not Applicable]	2009	36	Core needle biopsy	[Not Applicable]	Modified Radical Mastectomy	[Not Available]
TCGA-AQ-A1H3	0	989	0	989	0	989	0	989	0	989	YES	NO	BRCA.LumA	Pre (<6 months since LMP AND no prior bilateral ovariectomy AND not on estrogen replacement)	WHITE	No	YES	YES	TUMOR FREE	Alive	989	[Not Applicable]	Adriamycin\Cytoxan\Taxol	Tamoxifen		64\64\120\239	NO	106\106\162\[Not Available]	[Not Available]	NO				EXTERNAL BEAM	Primary Tumor Field|Regional site	6040|5040	cGy	33|28	188|188	NO	233|226	[Not Available]|[Not Available]	[Not Applicable]	2010	49	Core needle biopsy	[Not Applicable]	Modified Radical Mastectomy	[Not Available]
TCGA-AR-A5QN	0	1013	NA	NA	0	1013	0	1013	0	1013	NO	YES	BRCA.LumA	Post (prior bilateral ovariectomy OR >12 mo since LMP with no prior hysterectomy)	WHITE	No	YES	YES	TUMOR FREE	Alive	1013	[Not Applicable]	Cytoxan\\Taxotere\	Anastrozole\Exemestane		39\39\128\388	NO	102\102\388\[Not Available]	[Not Available]	NO				External	Primary Tumor Field	5040	cGy	28	136	NO	173	[Not Available]	[Not Applicable]	2012	68	Core needle biopsy	[Not Applicable]	Modified Radical Mastectomy	[Not Available]
TCGA-B6-A408	0	2072	0	2072	0	2072	0	2072	0	2072	NO	YES	BRCA.LumA	[Unknown]	BLACK OR AFRICAN AMERICAN	No	YES	YES	TUMOR FREE	Alive	2072	[Not Applicable]	Cyclophosphamide\\Docetaxel\Doxorubicin			55\58\58	NO	163\163\163	[Unknown]	NO				External	Primary Tumor Field	4800	cGy	24	208	NO	244	[Unknown]	ductal and lobular	2008	55	Tumor resection	[Not Applicable]	Simple Mastectomy	[Not Available]
TCGA-BH-A0BC	0	974	0	974	0	974	0	974	0	974	NO	YES	BRCA.Normal	Post (prior bilateral ovariectomy OR >12 mo since LMP with no prior hysterectomy)	WHITE	No	YES	YES	TUMOR FREE	Alive	974	[Not Applicable]	CYCLOPHOSPHAMIDE\Docetaxel\Doxorubicin\Paclitaxel	Arimidex		106\795\106\190\106	NO	169\900\169\239\[Not Available]	[Not Available]					EXTERNAL BEAM	Primary Tumor Field	6640	cGy	32	312	NO	361	[Not Available]	[Not Applicable]	2007	60	Core needle biopsy	[Not Applicable]	Other	Segmental mastectomy
TCGA-D8-A1X5	0	565	0	565	0	565	0	565	0	565	YES	NO	BRCA.LumB	Post (prior bilateral ovariectomy OR >12 mo since LMP with no prior hysterectomy)	WHITE	No	YES	YES	TUMOR FREE	Alive	565	[Not Applicable]		Tamoxifen		55	YES	[Not Available]	[Not Available]					EXTERNAL BEAM	Primary Tumor Field	9000	cGy	45	113	NO	140	[Not Available]	[Not Applicable]	2010	81	Fine needle aspiration biopsy	[Not Applicable]	Modified Radical Mastectomy	[Not Available]
TCGA-D8-A27R	0	307	0	307	0	307	0	307	0	307	YES	NO	BRCA.LumB	Post (prior bilateral ovariectomy OR >12 mo since LMP with no prior hysterectomy)	WHITE	No	YES	YES	TUMOR FREE	Alive	307	[Not Applicable]	adriamycin+cyclophosphamide			57	NO	218	[Not Available]					EXTERNAL BEAM	Primary Tumor Field	4500	cGy	25	237	NO	262	[Not Available]	[Not Applicable]	2011	41	Core needle biopsy	[Not Applicable]	Modified Radical Mastectomy	[Not Available]
TCGA-D8-A27T	0	398	0	398	0	398	0	398	0	398	YES	NO	BRCA.LumA	Post (prior bilateral ovariectomy OR >12 mo since LMP with no prior hysterectomy)	WHITE	No	YES	YES	TUMOR FREE	Alive	398	[Not Applicable]	doxorubicine+cyclophosphamide	Tamoxifen		115\227	NO	220\[Not Available]	[Not Available]					EXTERNAL BEAM	Primary Tumor Field	5000	cGy	25	272	NO	301	[Not Available]	[Not Applicable]	2011	53	Core needle biopsy	[Not Applicable]	Simple Mastectomy	[Not Available]
TCGA-E2-A14P	0	1246	0	1246	0	1246	0	1246	0	1246	NO	YES	BRCA.Her2	Post (prior bilateral ovariectomy OR >12 mo since LMP with no prior hysterectomy)	WHITE	No	YES	NO	[Not Available]	Alive	1246	[Not Applicable]			Trastuzumab	39	NO	396	[Not Available]					EXTERNAL BEAM	Primary Tumor Field	6000	cGy	30	47	NO	90	[Not Available]	[Not Applicable]	2008	79	Tumor resection	[Not Applicable]	Lumpectomy	[Not Available]
TCGA-E2-A15A	0	710	0	710	0	710	0	710	0	710	NO	YES	BRCA.LumB	Pre (<6 months since LMP AND no prior bilateral ovariectomy AND not on estrogen replacement)	WHITE	No	YES	YES	TUMOR FREE	Alive	710	[Not Applicable]	Cyclophosphamide\Doxorubicin\Paclitaxel			47\47\103	NO	89\89\145	[Not Available]					EXTERNAL BEAM	Regional site	6040	cGy	33	145	NO	222	[Not Available]	[Not Applicable]	2009	45	Tumor resection	[Not Applicable]	Simple Mastectomy	[Not Available]
TCGA-E2-A1LE	1	879	1	361	1	361	1	879	1	361	NO	YES	BRCA.Her2	Post (prior bilateral ovariectomy OR >12 mo since LMP with no prior hysterectomy)	WHITE	No	YES	YES	WITH TUMOR	Dead	[Not Available]	879	cyclophosphamide\docetaxel\gemcitabine		herceptin	54\54\468\54	NO	54\54\530\54	[Not Available]	Distant Metastasis	Lung	361		EXTERNAL BEAM	Primary Tumor Field	[Not Available]	[Not Available]	[Not Available]	101	NO	146	[Not Available]	[Not Applicable]	2008	71	Tumor resection	[Not Applicable]	Simple Mastectomy	[Not Available]
TCGA-E2-A2P5	1	821	1	597	1	597	1	821	1	597	NO	YES	BRCA.LumA	Post (prior bilateral ovariectomy OR >12 mo since LMP with no prior hysterectomy)	BLACK OR AFRICAN AMERICAN	Yes	YES	YES	WITH TUMOR	Dead	[Not Available]	821		Arimidex		163	YES	[Not Available]	[Not Applicable]	Distant Metastasis	Bone	597		External	Regional site	60.4	Gy	28	98	NO	143	Complete Response	[Not Applicable]	2011	78	Core needle biopsy	[Not Applicable]	Modified Radical Mastectomy	[Not Available]
TCGA-E2-A9RU	0	538	0	538	0	538	0	0	0	0	NO	YES	BRCA.LumB	Post (prior bilateral ovariectomy OR >12 mo since LMP with no prior hysterectomy)	BLACK OR AFRICAN AMERICAN	No	YES	YES	TUMOR FREE	Alive	0	[Not Applicable]		Arimidex		0	YES	[Not Available]	[Not Applicable]	NO				External	Regional site|Primary Tumor Field	50.4|10	Gy	[Not Available]|5	0|0	NO	0|0	Complete Response|Complete Response	[Not Applicable]	2013	90	Core needle biopsy	[Not Applicable]	Lumpectomy	[Not Available]
TCGA-E9-A1R2	0	1063	NA	NA	0	1063	0	1063	0	1063	YES	NO	BRCA.LumA	Post (prior bilateral ovariectomy OR >12 mo since LMP with no prior hysterectomy)	WHITE	No	YES	YES	TUMOR FREE	Alive	1063	[Not Applicable]	Cytoxan\Adriamycin\Taxotere			36\36\36	NO	144\144\144	Complete Response	[Not Available]				External	Primary Tumor Field|Regional site	6240|5040	cGy	[Not Available]|[Not Available]	174|174	NO	223|223	Complete Response|Complete Response	[Not Applicable]	2011	51	Core needle biopsy	[Not Applicable]	Lumpectomy	[Not Available]
TCGA-E9-A1R3	0	78	0	78	0	78	0	78	0	78	YES	NO	BRCA.LumA	Post (prior bilateral ovariectomy OR >12 mo since LMP with no prior hysterectomy)	WHITE	No	YES	YES	TUMOR FREE	Alive	78	[Not Applicable]	Cyclophosphamide\Methotrexate\5-Fluorouracil	Tamoxifen		41\41\41\45	NO	50\50\50\[Not Available]	[Not Available]	[Not Available]				EXTERNAL BEAM	Regional site	37400	cGy	[Not Available]	55	NO	78	[Not Available]	[Not Applicable]	2010	70	Core needle biopsy	[Not Applicable]	Modified Radical Mastectomy	[Not Available]
TCGA-E9-A5FK	0	812	0	812	0	812	0	812	0	812	YES	NO	BRCA.LumA	Post (prior bilateral ovariectomy OR >12 mo since LMP with no prior hysterectomy)	WHITE	No	YES	YES	TUMOR FREE	Alive	812	[Not Applicable]	Cyclophosphamide\Methotrexate\5-Fluorouracil			21\21\21	NO	200\200\200	Complete Response	NO				External	Regional site	80	Gy	[Not Available]	130	NO	154	Complete Response	[Not Applicable]	2012	60	Cytology (e.g. Peritoneal or pleural fluid)	[Not Applicable]	Modified Radical Mastectomy	[Not Available]
TCGA-EW-A1P1	0	1210	1	1014	1	1014	0	1210	1	1014	NO	YES	BRCA.Normal	Post (prior bilateral ovariectomy OR >12 mo since LMP with no prior hysterectomy)	WHITE	No	YES	YES	TUMOR FREE	Alive	1210	[Not Applicable]	Cyclophosphamide\Adriamycin\Taxotere\Adriamycin\Cyclophosphamide			77\77\77\157\157	NO	119\119\119\178\178	[Not Available]	Distant Metastasis	Lung	1014	1200	EXTERNAL BEAM	Primary Tumor Field	11000	cGy	[Not Available]	281	NO	322	[Not Available]	[Not Applicable]	2008	68	Core needle biopsy	[Not Applicable]	Lumpectomy	[Not Available]
TCGA-EW-A1P8	1	239	1	207	1	207	1	239	1	207	NO	YES	BRCA.Basal	Post (prior bilateral ovariectomy OR >12 mo since LMP with no prior hysterectomy)	WHITE	No	NO	YES	WITH TUMOR	Dead	0.01	239	Cyclophosphamide\Epirubicin\Fluorouracil			40	NO	140	[Not Available]	Distant Metastasis	Lung	207											[Not Applicable]	2010	58	Fine needle aspiration biopsy	[Not Applicable]	Lumpectomy	[Not Available]
TCGA-LD-A7W5	0	216	NA	NA	0	216	0	216	0	216	YES	NO	BRCA.LumA	Pre (<6 months since LMP AND no prior bilateral ovariectomy AND not on estrogen replacement)	BLACK OR AFRICAN AMERICAN	No	NO	YES	WITH TUMOR	Alive	216	[Not Applicable]	Cytoxan\Taxotere			82	NO	145	Stable Disease	NO													[Not Applicable]	2013	52	Core needle biopsy	[Not Applicable]	Lumpectomy	[Not Available]
TCGA-OL-A5RV	0	1062	0	1062	0	1062	0	1062	0	1062	NO	YES	BRCA.LumA	Pre (<6 months since LMP AND no prior bilateral ovariectomy AND not on estrogen replacement)	BLACK OR AFRICAN AMERICAN	No	YES	YES	TUMOR FREE	Alive	1062	[Not Applicable]	cytoxan\doxorubicin\Paclitaxel			63\63\63	NO	161\161\161	Complete Response	NO				External	Regional site	5040	cGy	[Not Available]	202	NO	249	Complete Response	[Not Applicable]	2011	43	Core needle biopsy	[Not Applicable]	Modified Radical Mastectomy	[Not Available]
TCGA-A2-A0EW	1	1884	NA	NA	1	1353	1	1884	1	1353	NO	YES	BRCA.LumA	Post (prior bilateral ovariectomy OR >12 mo since LMP with no prior hysterectomy)	WHITE	No	YES	YES	WITH TUMOR	Dead	[Not Available]	1884	Adriamycin|Cytoxan|Doxorubicin Liposome|Taxol	Arimidex|Arimidex|Exemestane|Fulvestrant|Letrozole|Tamoxifen		85|1696|141|221|904|1002|1366|813|1618	NO	127|1787|184|812|1001|1365|1562|903|1722	[Not Available]|Clinical Progressive Disease|[Not Available]|[Not Available]|Complete Response|Clinical Progressive Disease|Clinical Progressive Disease|Complete Response|Clinical Progressive Disease	Distant Metastasis	Bone	1353	NO	External	Primary Tumor Field|Regional site|Primary Tumor Field|Distant site	5040|5400|1000|3000	cGy	[Not Available]	211|211|252|1466	NO	249|246|256|1480	Complete Response|Complete Response|Complete Response|Radiographic Progressive Disease	[Not Applicable]	2008	53	Core needle biopsy	[Not Applicable]	Simple Mastectomy	[Not Available]
TCGA-AC-A3YI	0	707	0	707	0	707	0	707	0	707	YES	NO	BRCA.Normal	Post (prior bilateral ovariectomy OR >12 mo since LMP with no prior hysterectomy)	WHITE	No	YES	YES	TUMOR FREE	Alive	707	[Not Applicable]	5-FU\Cytoxan\Methotrexate			82\82\82	NO	167\167\247	Complete Response	NO				External	Primary Tumor Field	6000	cGy	30	250	NO	297	Complete Response	[Not Applicable]	2012	74	Core needle biopsy	[Not Applicable]	Lumpectomy	[Not Available]
TCGA-EW-A2FR	0	607	0	607	0	607	0	1673	0	1673	NO	YES	BRCA.Her2	Post (prior bilateral ovariectomy OR >12 mo since LMP with no prior hysterectomy)	BLACK OR AFRICAN AMERICAN	No	YES	YES	TUMOR FREE	Alive	1673	[Not Applicable]	Cyclophosphamide\Epirubicin\Fluorouracil\Paclitaxel			34\34\34\97\215	NO	76\76\76\174	[Unknown]	NO				EXTERNAL BEAM	Primary Tumor Field	[Not Available]	[Not Available]	[Not Available]	[Not Available]	NO	[Not Available]	[Not Available]	[Not Applicable]	2008	59	Core needle biopsy	[Not Applicable]	Lumpectomy	[Not Available]
TCGA-A2-A0YT	0	723	0	723	0	723	1	723	1	723	NO	YES	BRCA.LumB	Post (prior bilateral ovariectomy OR >12 mo since LMP with no prior hysterectomy)	WHITE	No	YES	YES	TUMOR FREE	Dead	[Not Available]	723		Arimidex		286	NO	723	[Not Available]					EXTERNAL BEAM	Primary Tumor Field	11080	cGy	61	231	NO	280	[Not Available]	[Not Applicable]	2008	56	Core needle biopsy	[Not Applicable]	Modified Radical Mastectomy	[Not Available]
TCGA-A8-A09Q	0	761	NA	NA	0	761	0	761	0	761	NO	YES	BRCA.LumB	Post (prior bilateral ovariectomy OR >12 mo since LMP with no prior hysterectomy)	[Not Available]	No	NO	YES	WITH TUMOR	Alive	761	[Not Applicable]		Anastrozole		31	YES	[Not Available]	[Not Applicable]	[Unknown]													[Not Applicable]	2008	83	[Not Available]	[Not Applicable]	Other	Surgical Resection
TCGA-BH-A1F8	1	763	NA	NA	1	763	1	1	1	1	NO	YES	BRCA.Normal	Post (prior bilateral ovariectomy OR >12 mo since LMP with no prior hysterectomy)	WHITE	No	NO	[Not Available]	WITH TUMOR	Dead	0.01	1																					[Not Applicable]	1999	90	Core needle biopsy	[Not Applicable]	Modified Radical Mastectomy	[Not Available]
TCGA-PL-A8LZ	0	302	NA	NA	0	302	0	302	0	302	YES	NO	BRCA.Basal	Pre (<6 months since LMP AND no prior bilateral ovariectomy AND not on estrogen replacement)	BLACK OR AFRICAN AMERICAN	No	NO	YES	TUMOR FREE	Alive	302	[Not Applicable]	paclitaxel			4	NO	48	[Unknown]	NO													[Not Applicable]	2013	29	Excisional Biopsy	[Not Applicable]	[Not Available]	[Not Available]
TCGA-A2-A0CK	0	4159	1	1364	1	1364	0	4159	1	1364	NO	YES	BRCA.LumA	Post (prior bilateral ovariectomy OR >12 mo since LMP with no prior hysterectomy)	WHITE	No	YES	YES	TUMOR FREE	Alive	4159	[Not Applicable]	Adriamycin|Cytoxan|Taxol|Taxotere	Anastrozole		[Not Available]|[Not Available]|[Not Available]|1451|1569	NO	[Not Available]|[Not Available]|[Not Available]|1518|[Not Available]	Complete Response	New Primary Tumor	LEFT BREAST	1364	1409	External	Regional site	5040	cGy	[Not Available]	243	NO	280	Complete Response	[Not Applicable]	2001	60	Excisional Biopsy	[Not Applicable]	Lumpectomy	[Not Available]
TCGA-A2-A0CL	0	3015	NA	NA	0	3015	0	3015	0	3015	NO	YES	BRCA.Normal	Pre (<6 months since LMP AND no prior bilateral ovariectomy AND not on estrogen replacement)	BLACK OR AFRICAN AMERICAN	No	YES	YES	TUMOR FREE	Alive	3015	[Not Applicable]	Adriamycin|Cytoxan|Gemcitabine|Taxol	Arimidex|Tamoxifen		69|69|126|126|505|269	NO	112|112|168|168|[Not Available]|504	[Not Available]	NO				EXTERNAL BEAM	Primary Tumor Field	11080	cGy	61	206	NO	255	[Not Available]	[Not Applicable]	2006	37	Core needle biopsy	[Not Applicable]	Modified Radical Mastectomy	[Not Available]
TCGA-A2-A0YJ	0	566	1	559	1	559	0	566	1	559	NO	YES	BRCA.Basal	Pre (<6 months since LMP AND no prior bilateral ovariectomy AND not on estrogen replacement)	WHITE	No	YES	YES	WITH TUMOR	Alive	566	[Not Applicable]	Cytoxan|Taxotere			46|46	NO	150|150	[Not Available]	Distant Metastasis	Left Cervical Lymph Node	559	559	EXTERNAL BEAM	Primary Tumor Field	6000	cGy	[Not Available]	180	NO	223	[Not Available]	[Not Applicable]	2010	39	Core needle biopsy	[Not Applicable]	Modified Radical Mastectomy	[Not Available]
TCGA-A2-A0YL	0	1474	0	1474	0	1474	0	1474	0	1474	NO	YES	BRCA.LumA	Pre (<6 months since LMP AND no prior bilateral ovariectomy AND not on estrogen replacement)	WHITE	No	YES	YES	TUMOR FREE	Alive	1474	[Not Applicable]	Adriamycin|Cytoxan|Taxotere	Arimidex		50|50|50|177	NO	154|154|154|[Not Available]	[Not Available]	NO				EXTERNAL BEAM	Primary Tumor Field	6040	cGy	33	177	NO	224	[Not Available]	[Not Applicable]	2010	48	Core needle biopsy	[Not Applicable]	Simple Mastectomy	[Not Available]
TCGA-A2-A1FW	0	528	0	528	0	528	0	528	0	528	YES	NO	BRCA.LumB	Post (prior bilateral ovariectomy OR >12 mo since LMP with no prior hysterectomy)	WHITE	No	YES	YES	TUMOR FREE	Alive	528	[Not Applicable]	Adriamycin|Cytoxan|Taxotere	Femara		65|65|175|364	NO	154|154|245|[Not Available]	[Not Available]					EXTERNAL BEAM	Primary Tumor Field	18120	cGy	52	277	NO	324	[Not Available]	[Not Applicable]	2010	62	Core needle biopsy	[Not Applicable]	Modified Radical Mastectomy	[Not Available]
TCGA-A2-A1FX	0	1847	0	1847	0	1847	0	1847	0	1847	NO	YES	BRCA.LumB	Post (prior bilateral ovariectomy OR >12 mo since LMP with no prior hysterectomy)	WHITE	No	YES	YES	TUMOR FREE	Alive	1847	[Not Applicable]	Cytoxan|Taxotere|	Arimidex		74|74|198	NO	155|155|[Not Available]	[Not Available]	NO				EXTERNAL BEAM	Primary Tumor Field	10560	cGy	31	186	NO	231	[Not Available]	[Not Applicable]	2008	61	Core needle biopsy	[Not Applicable]	Lumpectomy	[Not Available]
TCGA-A2-A4S2	0	643	0	643	0	643	0	643	0	643	YES	NO	BRCA.LumA	Post (prior bilateral ovariectomy OR >12 mo since LMP with no prior hysterectomy)	WHITE	No	YES	YES	TUMOR FREE	Alive	643	[Not Applicable]	Adriamycin\Cytoxan\Paclitaxel	Arimidex		47\47\110\261	NO	96\96\173\[Not Available]	Complete Response	NO				External	Regional site|Regional site|Regional site	4500|4500|1400	cGy	25|25|7	224|224|261	NO	260|260|271	Complete Response|Complete Response|Complete Response	[Not Applicable]	2012	62	Core needle biopsy	[Not Applicable]	Modified Radical Mastectomy	[Not Available]
TCGA-A8-A06Q	0	31	0	31	0	31	0	31	0	31	NO	YES	BRCA.LumB	Post (prior bilateral ovariectomy OR >12 mo since LMP with no prior hysterectomy)	[Not Available]	No	NO	[Not Available]	TUMOR FREE	Alive	31	[Not Applicable]																					[Not Applicable]	2007	63	[Not Available]	[Not Applicable]	Other	Surgical Resection
TCGA-A8-A08L	0	304	0	304	0	304	1	30	1	30	NO	YES	BRCA.Her2	Post (prior bilateral ovariectomy OR >12 mo since LMP with no prior hysterectomy)	[Not Available]	No	YES	[Unknown]	TUMOR FREE	Dead	[Not Available]	30								[Unknown]				External	Primary Tumor Field	45	Gy	[Not Available]	30	NO	30	[Unknown]	[Not Applicable]	2008	89	[Not Available]	[Not Applicable]	Other	Surgical Resection
TCGA-AC-A3BB	0	987	0	987	0	987	0	987	0	987	YES	NO	BRCA.LumA	[Not Available]	BLACK OR AFRICAN AMERICAN	No	YES	YES	TUMOR FREE	Alive	987	[Not Applicable]	Adriamycin\Cytoxan\Taxotere			92\92\92	NO	197\197\197	Complete Response	NO				External	Primary Tumor Field	6040	cGy	28	217	NO	261	Complete Response	[Not Applicable]	2011	46	Core needle biopsy	[Not Applicable]	Modified Radical Mastectomy	[Not Available]
TCGA-AO-A03L	0	2442	0	2442	0	2442	0	2442	0	2442	NO	YES	BRCA.LumA	Pre (<6 months since LMP AND no prior bilateral ovariectomy AND not on estrogen replacement)	ASIAN	No	YES	YES	TUMOR FREE	Alive	2442	[Not Applicable]	Cyclophosphamide\Doxorubicin\Paclitaxel	Tamoxifen		36\36\36\227	NO	140\140\140\2057	[Not Available]					EXTERNAL BEAM	Regional site	10080	cGy	28	167	NO	208	[Not Available]	[Not Applicable]	2003	34	Core needle biopsy	[Not Applicable]	Modified Radical Mastectomy	[Not Available]
TCGA-AR-A24O	0	3607	1	2561	1	2561	0	3607	1	2561	NO	YES	BRCA.LumA	Pre (<6 months since LMP AND no prior bilateral ovariectomy AND not on estrogen replacement)	WHITE	No	YES	YES	WITH TUMOR	Alive	3607	[Not Applicable]	Cytoxan\\Doxorubicin\Paclitaxel\	Letrozole\Tamoxifen		44\44\107\1998\153	NO	93\93\149\2283\1994	[Not Available]	YES		2561		EXTERNAL BEAM	Primary Tumor Field	6040	cGy	33	174	NO	218	[Not Available]	Lobular carcinoma with ductal features	2005	43	Incisional Biopsy	[Not Applicable]	Modified Radical Mastectomy	[Not Available]
TCGA-AR-A2LK		1649	1	1304	1	1304	1	1649	1	1304	NO	YES	BRCA.LumB	Post (prior bilateral ovariectomy OR >12 mo since LMP with no prior hysterectomy)	WHITE	No	YES	YES	[Not Available]	Dead	[Not Available]	1649	Adriamycin\\Cytoxan\\Paclitaxel	Anastrozole		[Not Available]\[Not Available]\[Not Available]\263	NO	[Not Available]\[Not Available]\[Not Available]\1310	[Not Available]	Distant Metastasis	Bone	1304		External	Primary Tumor Field	6100	cGy	33	218	NO	262	[Not Available]	[Not Applicable]	2007	62	Core needle biopsy	[Not Applicable]	Other	Wide local excision
TCGA-B6-A0RV	0	5156	0	5156	0	5156	0	5156	0	5156	NO	YES	BRCA.LumA	Indeterminate (neither Pre or Postmenopausal)	WHITE	No	YES	YES	TUMOR FREE	Alive	5156	[Not Applicable]																					Lobular/Ductal	1996	42	Incisional Biopsy	[Not Applicable]	Modified Radical Mastectomy	[Not Available]
TCGA-BH-A0C1	1	1411	1	1123	1	1123	1	1411	1	1123	NO	YES	BRCA.LumA	Post (prior bilateral ovariectomy OR >12 mo since LMP with no prior hysterectomy)	WHITE	No	YES	YES	WITH TUMOR	Dead	[Not Available]	1411	Adriamycin\Cytoxan			119\119	NO	1167\1167	Clinical Progressive Disease	Distant Metastasis	Bone	1123		External	Distant Recurrence	3500	cGy	14	84	NO	101	Radiographic Progressive Disease	[Not Applicable]	2007	61	Core needle biopsy	[Not Applicable]	Modified Radical Mastectomy	[Not Available]
TCGA-BH-A0HP	0	414	0	414	0	414	0	414	0	414	NO	YES	BRCA.LumA	Post (prior bilateral ovariectomy OR >12 mo since LMP with no prior hysterectomy)	WHITE	No	YES	YES	TUMOR FREE	Alive	414	[Not Applicable]	Cyclophosphamide\\Doxorubicin\Paclitaxel	Arimidex		63\63\147\347	NO	126\126\238\[Not Available]	[Not Available]					EXTERNAL BEAM	Primary Tumor Field	6040	cGy	33	275	NO	330	[Not Available]	[Not Applicable]	2009	65	Core needle biopsy	[Not Applicable]	Modified Radical Mastectomy	[Not Available]
TCGA-C8-A130	0	370	0	370	0	370	0	370	0	370	YES	NO	BRCA.LumB	Peri (6-12 months since last menstrual period)	ASIAN	No	NO	YES	TUMOR FREE	Alive	370	[Not Applicable]								NO													[Not Applicable]	2010	52	Core needle biopsy	[Not Applicable]	Other	Patey's Surgery
TCGA-C8-A26V	0	616	0	616	0	616	0	616	0	616	YES	NO	BRCA.LumB	Peri (6-12 months since last menstrual period)	ASIAN	No	YES	YES	TUMOR FREE	Alive	616	[Not Applicable]		Tamoxifen		247	NO	613	Complete Response	NO				External	Regional site	50	Gy	25	212	NO	247	Complete Response	[Not Applicable]	2010	47	Other method, specify:	Modified Radical Masectomy	Modified Radical Mastectomy	[Not Available]
TCGA-C8-A8HR	0	408	0	408	0	408	0	408	0	408	YES	NO	BRCA.Normal	Peri (6-12 months since last menstrual period)	ASIAN	No	NO	YES	TUMOR FREE	Alive	408	[Not Applicable]								NO													[Not Applicable]	2013	49	Core needle biopsy	[Not Applicable]	Modified Radical Mastectomy	[Not Available]
TCGA-D8-A1X6	0	541	0	541	0	541	0	541	0	541	YES	NO	BRCA.LumB	Post (prior bilateral ovariectomy OR >12 mo since LMP with no prior hysterectomy)	WHITE	No	NO	YES	TUMOR FREE	Alive	541	[Not Applicable]		tamoxifen		65	YES	[Not Available]	[Not Available]														[Not Applicable]	2010	80	Fine needle aspiration biopsy	[Not Applicable]	Modified Radical Mastectomy	[Not Available]
TCGA-E2-A107	0	1047	0	1047	0	1047	0	1047	0	1047	NO	YES	BRCA.LumA	Post (prior bilateral ovariectomy OR >12 mo since LMP with no prior hysterectomy)	WHITE	No	YES	YES	TUMOR FREE	Alive	1047	[Not Applicable]	Adriamycin, cytoxan\Taxol	Arimidex\Aromasin\Tamoxifen	Avastin\Bevacizumab	109\109\165\305\397\459\165\249\	NO	151\151\242\355\417\[Not Available]\333\333	[Not Available]					EXTERNAL BEAM	Regional site	6040	cGy	33	279	NO	326	[Not Available]	[Not Applicable]	2008	54	Core needle biopsy	[Not Applicable]	Simple Mastectomy	[Not Available]
TCGA-E2-A1LL	0	1309	1	1303	1	1303	0	1309	1	1303	NO	YES	BRCA.Basal	Post (prior bilateral ovariectomy OR >12 mo since LMP with no prior hysterectomy)	BLACK OR AFRICAN AMERICAN	No	YES	YES	WITH TUMOR	Alive	1309	[Not Applicable]								Distant Metastasis	Liver	1303		EXTERNAL BEAM	Regional site	5040	cGy	28	105	NO	147	[Not Available]	[Not Applicable]	2008	73	Tumor resection	[Not Applicable]	Simple Mastectomy	[Not Available]
TCGA-4H-AAAK	0	348	0	348	0	348	0	348	0	348	YES	NO	BRCA.LumA	Post (prior bilateral ovariectomy OR >12 mo since LMP with no prior hysterectomy)	WHITE	No	NO	YES	TUMOR FREE	Alive	348	[Not Applicable]	5-Fluorouracil|Cyclophosphamide|Doxorubicin			27|27|27	NO	98|98|98	Complete Response	NO													[Not Applicable]	2013	50	Core needle biopsy	[Not Applicable]	Modified Radical Mastectomy	[Not Available]
TCGA-A2-A0ET	0	1066	0	1066	0	1066	0	1066	0	1066	NO	YES	BRCA.LumA	Post (prior bilateral ovariectomy OR >12 mo since LMP with no prior hysterectomy)	WHITE	No	YES	YES	TUMOR FREE	Alive	1066	[Not Applicable]	Adriamycin|Cytoxan|Taxol	Anastrozole		101|101|183|282	NO	169|169|225|[Not Available]	[Not Available]					[Not Available]	[Not Available]	[Not Available]	[Not Available]	[Not Available]	[Not Available]	NO	[Not Available]	[Not Available]	[Not Applicable]	2008	58	Core needle biopsy	[Not Applicable]	Lumpectomy	[Not Available]
TCGA-A2-A0YH	0	659	0	659	0	659	0	659	0	659	NO	YES	BRCA.LumB	Post (prior bilateral ovariectomy OR >12 mo since LMP with no prior hysterectomy)	WHITE	No	YES	YES	TUMOR FREE	Alive	659	[Not Applicable]	Adriamycin|Cytoxan|Taxotere	Arimidex		60|74|74|[Not Available]	NO	60|179|179|[Not Available]	[Not Available]					EXTERNAL BEAM	Primary Tumor Field	5940	cGy	33	214	NO	264	[Not Available]	[Not Applicable]	2009	53	Core needle biopsy	[Not Applicable]	Lumpectomy	[Not Available]
TCGA-A2-A25E	0	3204	1	2989	1	2989	0	3204	1	2989	NO	YES	BRCA.LumB	Pre (<6 months since LMP AND no prior bilateral ovariectomy AND not on estrogen replacement)	BLACK OR AFRICAN AMERICAN	No	YES	YES	TUMOR FREE	Alive	3204	[Not Applicable]	Adriamycin|Cytoxan|Taxol	Anastrozole|Tamoxifen	Herceptin	67|158|3055|334|250	NO	136|136|242|[Not Available]|2155|601	[Not Available]	Locoregional Recurrence	Left Chest Wall	2989	3024	EXTERNAL BEAM	Primary Tumor Field	10640	cGy	84	292	NO	333	[Not Available]	[Not Applicable]	2004	34	Excisional Biopsy	[Not Applicable]	Modified Radical Mastectomy	[Not Available]
TCGA-A7-A2KD	0	679	0	679	0	679	0	679	0	679	YES	NO	BRCA.LumB	Post (prior bilateral ovariectomy OR >12 mo since LMP with no prior hysterectomy)	BLACK OR AFRICAN AMERICAN	Yes	YES	YES	TUMOR FREE	Alive	679	[Not Applicable]	Carboplatin\Cytoxan\Taxotere		Herceptin	118\57\57\57	NO	161\97\161\435	[Not Available]	NO				EXTERNAL BEAM	Regional site	5040	cGy	28	196	NO	235	[Not Available]	[Not Applicable]	2011	53	Core needle biopsy	[Not Applicable]	Modified Radical Mastectomy	[Not Available]
TCGA-A8-A07I	0	426	0	426	0	426	0	426	0	426	NO	YES	BRCA.Her2	Post (prior bilateral ovariectomy OR >12 mo since LMP with no prior hysterectomy)	[Not Available]	No	YES	YES	TUMOR FREE	Alive	426	[Not Applicable]	5-Fluorouracil\Cyclophosphamide\Docetaxel\Epirubicin	Exemestane\	Trastuzumab	\61\122\61\183\183	NO	122\122\183\122\[Not Available]\334	Complete Response	NO				External	Primary Tumor Field	[Not Available]	[Not Available]	[Not Available]	245	NO	304	Complete Response	[Not Applicable]	2009	69	[Not Available]	[Not Applicable]	Other	Surgical Resection
TCGA-A8-A07U	0	760	0	760	0	760	0	760	0	760	NO	YES	BRCA.Basal	Post (prior bilateral ovariectomy OR >12 mo since LMP with no prior hysterectomy)	[Not Available]	No	YES	YES	TUMOR FREE	Alive	760	[Not Applicable]	5-Fluorouracil\Cyclophosphamide\Docetaxel\Epirubicin			30\30\[Not Available]\30	NO	30\30\122\30	[Unknown]	NO				External	Primary Tumor Field	60	Gy	[Not Available]	212	NO	242	[Unknown]	[Not Applicable]	2009	66	[Not Available]	[Not Applicable]	Other	Surgical Resection
TCGA-A8-A08P	0	943	0	943	0	943	0	943	0	943	NO	YES	BRCA.LumB	Post (prior bilateral ovariectomy OR >12 mo since LMP with no prior hysterectomy)	[Not Available]	No	YES	YES	TUMOR FREE	Alive	943	[Not Applicable]	5-Fluorouracil\Cyclophosphamide\Docetaxel\Doxorubicin	Exemestane	Trastuzumab	60\60\60\60\244\213	NO	182\182\182\[Not Available]\578	Complete Response	NO				External	Primary Tumor Field	[Not Available]	Gy	[Not Available]	182	NO	244	Complete Response	[Not Applicable]	2008	70	[Not Available]	[Not Applicable]	Other	Surgical Resection
TCGA-A8-A092	0	942	0	942	0	942	0	942	0	942	NO	YES	BRCA.LumB	Pre (<6 months since LMP AND no prior bilateral ovariectomy AND not on estrogen replacement)	[Not Available]	No	YES	YES	TUMOR FREE	Alive	942	[Not Applicable]	Cyclophosphamide\Epirubicin\Paclitaxel	Tamoxifen		30\30\30\181	NO	153\153\91\[Not Available]	Complete Response	NO				External	Primary Tumor Field	60	Gy	[Not Available]	181	NO	273	Complete Response	[Not Applicable]	2008	48	[Not Available]	[Not Applicable]	Other	Surgical Resection
TCGA-AC-A2BK	0	2222	0	2222	0	2222	0	2222	0	2222	NO	YES	BRCA.Basal	Post (prior bilateral ovariectomy OR >12 mo since LMP with no prior hysterectomy)	BLACK OR AFRICAN AMERICAN	No	YES	YES	TUMOR FREE	Alive	2222	[Not Applicable]	Adriamycin\Taxol\Cytoxan		Avastin	73\73\149\149	NO	136\136\164\164	Complete Response	NO				External	Primary Tumor Field	6000	cGy	25	203	NO	254	Complete Response	[Not Applicable]	2006	78	Core needle biopsy	[Not Applicable]	Modified Radical Mastectomy	[Not Available]
TCGA-AN-A04A	0	90	NA	NA	0	90	0	90	0	90	NO	YES	BRCA.LumA	Peri (6-12 months since last menstrual period)	WHITE	No	NO	[Unknown]	TUMOR FREE	Alive	90	[Not Applicable]								[Unknown]													[Not Applicable]	2008	36	Tumor resection	[Not Applicable]	Simple Mastectomy	[Not Available]
TCGA-AN-A0AS	0	10	0	10	0	10	0	10	0	10	NO	YES	BRCA.LumA	Post (prior bilateral ovariectomy OR >12 mo since LMP with no prior hysterectomy)	WHITE	No	NO	NO	TUMOR FREE	Alive	10	[Not Applicable]								[Unknown]													[Not Applicable]	2010	70	Tumor resection	[Not Applicable]	Modified Radical Mastectomy	[Not Available]
TCGA-AN-A0FW	0	11	0	11	0	11	0	11	0	11	NO	YES	BRCA.LumA	Post (prior bilateral ovariectomy OR >12 mo since LMP with no prior hysterectomy)	WHITE	No	NO	NO	TUMOR FREE	Alive	11	[Not Applicable]								NO													[Not Applicable]	2010	67	Tumor resection	[Not Applicable]	Modified Radical Mastectomy	[Not Available]
TCGA-AN-A0FZ	0	10	0	10	0	10	0	10	0	10	NO	YES	BRCA.LumA	Pre (<6 months since LMP AND no prior bilateral ovariectomy AND not on estrogen replacement)	WHITE	No	NO	NO	TUMOR FREE	Alive	10	[Not Applicable]								[Unknown]													[Not Applicable]	2010	45	Tumor resection	[Not Applicable]	Modified Radical Mastectomy	[Not Available]
TCGA-AN-A0XN	0	10	0	10	0	10	0	10	0	10	NO	YES	BRCA.LumA	Post (prior bilateral ovariectomy OR >12 mo since LMP with no prior hysterectomy)	WHITE	No	NO	NO	TUMOR FREE	Alive	10	[Not Applicable]								[Unknown]													[Not Applicable]	2010	68	Tumor resection	[Not Applicable]	[Not Available]	[Not Available]
TCGA-AN-A0XO	0	375	0	375	0	375	0	375	0	375	NO	YES	BRCA.LumA	Post (prior bilateral ovariectomy OR >12 mo since LMP with no prior hysterectomy)	WHITE	No	NO	NO	TUMOR FREE	Alive	375	[Not Applicable]								[Unknown]													[Not Applicable]	2010	59	Tumor resection	[Not Applicable]	[Not Available]	[Not Available]
TCGA-AN-A0XP	0	9	0	9	0	9	0	9	0	9	NO	YES	BRCA.LumA	Post (prior bilateral ovariectomy OR >12 mo since LMP with no prior hysterectomy)	WHITE	No	NO	NO	TUMOR FREE	Alive	9	[Not Applicable]								[Unknown]													[Not Applicable]	2010	69	Tumor resection	[Not Applicable]	[Not Available]	[Not Available]
TCGA-AN-A0XR	0	10	0	10	0	10	0	10	0	10	NO	YES	BRCA.LumB	Post (prior bilateral ovariectomy OR >12 mo since LMP with no prior hysterectomy)	WHITE	No	NO	NO	TUMOR FREE	Alive	10	[Not Applicable]								[Unknown]													[Not Applicable]	2010	55	Tumor resection	[Not Applicable]	[Not Available]	[Not Available]
TCGA-AN-A0XS	0	10	0	10	0	10	0	10	0	10	NO	YES	BRCA.LumA	Post (prior bilateral ovariectomy OR >12 mo since LMP with no prior hysterectomy)	WHITE	No	NO	NO	TUMOR FREE	Alive	10	[Not Applicable]								NO													[Not Applicable]	2010	63	Tumor resection	[Not Applicable]	[Not Available]	[Not Available]
TCGA-AN-A0XT	0	10	0	10	0	10	0	10	0	10	NO	YES	BRCA.LumA	Post (prior bilateral ovariectomy OR >12 mo since LMP with no prior hysterectomy)	WHITE	No	NO	NO	TUMOR FREE	Alive	10	[Not Applicable]								[Unknown]													[Not Applicable]	2010	54	Tumor resection	[Not Applicable]	[Not Available]	[Not Available]
TCGA-AN-A0XV	0	162	0	162	0	162	0	162	0	162	NO	YES	BRCA.LumA	Post (prior bilateral ovariectomy OR >12 mo since LMP with no prior hysterectomy)	WHITE	No	NO	NO	TUMOR FREE	Alive	162	[Not Applicable]								NO													[Not Applicable]	2010	67	Tumor resection	[Not Applicable]	[Not Available]	[Not Available]
TCGA-AN-A0XW	0	170	0	170	0	170	0	170	0	170	NO	YES	BRCA.LumA	Pre (<6 months since LMP AND no prior bilateral ovariectomy AND not on estrogen replacement)	WHITE	No	NO	NO	TUMOR FREE	Alive	170	[Not Applicable]								NO													[Not Applicable]	2010	36	Tumor resection	[Not Applicable]	[Not Available]	[Not Available]
TCGA-AO-A0JE	0	2335	NA	NA	0	2335	0	2335	0	2335	NO	YES	BRCA.Her2	Post (prior bilateral ovariectomy OR >12 mo since LMP with no prior hysterectomy)	BLACK OR AFRICAN AMERICAN	No	YES	YES	TUMOR FREE	Alive	2335	[Not Applicable]	CYCLOPHOSPHAMIDE\DOXORUBICIN\PACLITAXEL		TRASTUZUMAB	63\63\119\119	NO	105\105\161\462	[Not Available]					EXTERNAL BEAM	Primary Tumor Field	16000	cGy	30	202	NO	243	[Not Available]	[Not Applicable]	2005	53	Core needle biopsy	[Not Applicable]	Lumpectomy	[Not Available]
TCGA-AO-A0JG	0	798	NA	NA	0	798	0	798	0	798	NO	YES	BRCA.LumA	Post (prior bilateral ovariectomy OR >12 mo since LMP with no prior hysterectomy)	WHITE	No	YES	YES	TUMOR FREE	Alive	798	[Not Applicable]	CYCLOPHOSPHAMIDE\DOXORUBICIN\PACLITAXEL	ARIMIDEX		80\80\136\197	NO	122\122\185\[Not Available]	[Not Available]					EXTERNAL BEAM	Regional site	11400	cGy	25	238	NO	273	[Not Available]	Ductal & Mucinous	2009	49	Core needle biopsy	[Not Applicable]	Modified Radical Mastectomy	[Not Available]
TCGA-AO-A0JL	0	1683	0	1683	0	1683	0	1683	0	1683	NO	YES	BRCA.Basal	Post (prior bilateral ovariectomy OR >12 mo since LMP with no prior hysterectomy)	WHITE	No	YES	YES	TUMOR FREE	Alive	1683	[Not Applicable]	CYCLOPHOSPHAMIDE\DOXORUBICIN\PACLITAXEL		TRASTUZUMAB	80\80\136\136	NO	122\122\178\493	[Not Available]					EXTERNAL BEAM	Regional site	10776	cGy	45	192	NO	240	[Not Available]	[Not Applicable]	2006	59	Core needle biopsy	[Not Applicable]	Modified Radical Mastectomy	[Not Available]
TCGA-AQ-A04H	0	754	0	754	0	754	0	439	0	439	NO	YES	BRCA.LumB	Post (prior bilateral ovariectomy OR >12 mo since LMP with no prior hysterectomy)	WHITE	No	YES	YES	TUMOR FREE	Alive	439	[Not Applicable]	Carboplatin\Taxotere	Femara	Herceptin	29\29\175\29	NO	133\133\[Not Available]\133	Complete Response					EXTERNAL BEAM	Primary Tumor Field	[Not Available]	[Not Available]	[Not Available]	138	NO	166	[Not Available]	[Not Applicable]	2009	61	Core needle biopsy	[Not Applicable]	Modified Radical Mastectomy	[Not Available]
TCGA-AQ-A0Y5	0	172	0	172	0	172	1	172	1	172	YES	NO	BRCA.LumA	Post (prior bilateral ovariectomy OR >12 mo since LMP with no prior hysterectomy)	WHITE	Yes	NO	YES	TUMOR FREE	Dead	0.01	172	Cytoxan\Taxotere		Herceptin	83\83\83	NO	146\146\146	[Not Available]														[Not Applicable]	2010	70	Core needle biopsy	[Not Applicable]	Modified Radical Mastectomy	[Not Available]
TCGA-AQ-A1H2	0	475	0	475	0	475	0	475	0	475	YES	NO	BRCA.LumA	Post (prior bilateral ovariectomy OR >12 mo since LMP with no prior hysterectomy)	WHITE	No	YES	YES	TUMOR FREE	Alive	475	[Not Applicable]	Taxol	Arimidex	Herceptin	98\98\378	NO	182\462\[Not Available]	[Not Available]					EXTERNAL BEAM	Primary Tumor Field|Regional site	5900|5000	cGy	28|25	208|208	NO	246|243	[Not Available]|[Not Available]	[Not Applicable]	2010	84	Core needle biopsy	[Not Applicable]	Modified Radical Mastectomy	[Not Available]
TCGA-AQ-A7U7	0	584	0	584	0	584	1	584	1	584	YES	NO	BRCA.LumA	Post (prior bilateral ovariectomy OR >12 mo since LMP with no prior hysterectomy)	WHITE	Yes	YES	YES	TUMOR FREE	Dead	[Not Available]	584	Cyclophosphamide\Doxorubicin\Vincristine	Letrozole	Rituximab	123\123\123\296\123	NO	193\193\165\[Not Available]\193	Complete Response	NO				External	Primary Tumor Field	6000	cGy	30	236	NO	278	Complete Response	[Not Applicable]	2013	55	Core needle biopsy	[Not Applicable]	Other	L Total Mastectomy
TCGA-AR-A0TT	0	3316	0	3316	0	3316	0	3316	0	3316	NO	YES	BRCA.LumB	Pre (<6 months since LMP AND no prior bilateral ovariectomy AND not on estrogen replacement)	BLACK OR AFRICAN AMERICAN	No	YES	YES	TUMOR FREE	Alive	3316	[Not Applicable]	Cytoxan\Doxorubicin\Paclitaxel	Anastrozole\Tamoxifen		48\48\105\230\385	NO	91\91\147\376\[Not Available]	[Not Available]	NO				[Not Available]	[Not Available]	[Not Available]	[Not Available]	[Not Available]	[Not Available]	NO	211	[Not Available]	[Not Applicable]	2006	53	Core needle biopsy	[Not Applicable]	Other	Wide local excision
TCGA-AR-A0U2	1	2551	1	1609	1	1609	1	2551	1	1609	NO	YES	BRCA.LumB	Pre (<6 months since LMP AND no prior bilateral ovariectomy AND not on estrogen replacement)	WHITE	No	YES	YES	[Not Available]	Dead	[Not Available]	2551	Cytoxan\\Doxorubicin\Paclitaxel\	Exemestane\Tamoxifen		[Not Available]\[Not Available]\[Not Available]\[Not Available]\142	NO	[Not Available]\[Not Available]\[Not Available]\1603\[Not Available]	[Not Available]	Distant Metastasis	Bone\Liver	1609		[Not Available]	[Not Available]	[Not Available]	cGy	28	[Not Available]	NO	[Not Available]	[Not Available]	[Not Applicable]	2004	47	Incisional Biopsy	[Not Applicable]	Modified Radical Mastectomy	[Not Available]
TCGA-AR-A1AU	0	2868	0	2868	0	2868	0	2868	0	2868	NO	YES	BRCA.LumA	Pre (<6 months since LMP AND no prior bilateral ovariectomy AND not on estrogen replacement)	WHITE	No	YES	YES	TUMOR FREE	Alive	2868	[Not Applicable]	Cytoxan\Doxorubicin\Paclitaxel	Tamoxifen		43\43\99\157	NO	85\85\141\[Not Available]	[Not Available]	NO				EXTERNAL BEAM	Primary Tumor Field	4680	cGy	16	159	NO	202	[Not Available]	[Not Applicable]	2007	39	Core needle biopsy	[Not Applicable]	Other	Total Mastectomy
TCGA-AR-A24M	0	3660	0	3660	0	3660	0	3660	0	3660	NO	YES	BRCA.LumA	Pre (<6 months since LMP AND no prior bilateral ovariectomy AND not on estrogen replacement)	WHITE	No	YES	YES	TUMOR FREE	Alive	3660	[Not Applicable]	Cytoxan\Doxorubicin\Paclitaxel	Letrozole\Tamoxifen		[Not Available]\[Not Available]\[Not Available]\597\171	NO	[Not Available]\[Not Available]\[Not Available]\[Not Available]\597	[Not Available]	NO				EXTERNAL BEAM	Primary Tumor Field	6040	cGy	33	172	NO	221	[Not Available]	Mixed invasive ductal and invasive lobular	2005	38	Core needle biopsy	[Not Applicable]	Other	Wide local excision
TCGA-AR-A251	0	3030	0	3030	0	3030	0	3030	0	3030	NO	YES	BRCA.Basal	Pre (<6 months since LMP AND no prior bilateral ovariectomy AND not on estrogen replacement)	WHITE	No	YES	YES	TUMOR FREE	Alive	3030	[Not Applicable]	Cytoxan\\Doxorubicin\Paclitaxel\	Tamoxifen		44\44\100\175	NO	87\87\141\1969	[Not Available]	NO				EXTERNAL BEAM	Primary Tumor Field	5000	cGy	25	160	NO	195	[Not Available]	[Not Applicable]	2006	51	Core needle biopsy	[Not Applicable]	Other	Wide local excision
TCGA-AR-A254	0	2605	0	2605	0	2605	0	2605	0	2605	NO	YES	BRCA.Her2	Pre (<6 months since LMP AND no prior bilateral ovariectomy AND not on estrogen replacement)	WHITE	No	YES	YES	TUMOR FREE	Alive	2605	[Not Applicable]	Abraxane\Cytoxan\Epirubicin\Fluorouracil\Paclitaxel	Tamoxifen	Trastuzumab\Trastuzumab	50\106\106\106\22\262\22\184	NO	99\170\170\173\43\[Not Available]\184\344	[Not Available]	NO				EXTERNAL BEAM	Primary Tumor Field	6000	cGy	30	252	NO	291	[Not Available]	[Not Applicable]	2007	50	Other method, specify:	Wide local incision	Other	Wide local excision
TCGA-B6-A400	0	215	0	215	0	215	0	215	0	215	NO	YES	BRCA.Basal	[Unknown]	BLACK OR AFRICAN AMERICAN	No	YES	YES	[Unknown]	Alive	215	[Not Applicable]								NO													[Not Applicable]	2008	43	Tumor resection	[Not Applicable]	Lumpectomy	[Not Available]
TCGA-BH-A0B5	0	2136	NA	NA	0	2136	0	2136	0	2136	NO	YES	BRCA.LumA	Pre (<6 months since LMP AND no prior bilateral ovariectomy AND not on estrogen replacement)	WHITE	No	YES	YES	TUMOR FREE	Alive	2136	[Not Applicable]	Adriamycin\Cytoxan\Taxol			63\63\[Not Available]	NO	[Not Available]\[Not Available]\257	Complete Response	NO				External	Primary Tumor Field|Regional site|Primary Tumor Field	5040|5396|100	cGy	28|43|6	257|2257|300	NO	302|302|304	Complete Response|Complete Response|Complete Response	[Not Applicable]	2007	40	Fine needle aspiration biopsy	[Not Applicable]	Modified Radical Mastectomy	[Not Available]
TCGA-BH-A0DS	0	78	0	78	0	78	0	78	0	78	NO	YES	BRCA.LumA	Post (prior bilateral ovariectomy OR >12 mo since LMP with no prior hysterectomy)	WHITE	No	YES	YES	TUMOR FREE	Alive	78	[Not Applicable]	CYCLOPHOSPHAMIDE\TAXOTERE			47\78	NO	[Not Available]\[Not Available]	[Not Available]					EXTERNAL BEAM	Primary Tumor Field	[Not Available]	cGy	[Not Available]	245	YES	[Not Available]	[Not Available]	[Not Applicable]	2010	71	Core needle biopsy	[Not Applicable]	Other	Segmental mastectomy
TCGA-BH-A0DV	0	2064	0	2064	0	2064	0	2064	0	2064	NO	YES	BRCA.Normal	Peri (6-12 months since last menstrual period)	WHITE	No	YES	YES	TUMOR FREE	Alive	2064	[Not Applicable]	Adriamycin\\Cytoxan\Taxotere			48\48\48	NO	177\177\177	Complete Response	NO				External	Primary Tumor Field	6040	cGy	33	177	NO	223	Complete Response	[Not Applicable]	2007	54	Core needle biopsy	[Not Applicable]	Modified Radical Mastectomy	[Not Available]
TCGA-BH-A0E2	0	435	0	435	0	435	0	376	0	376	NO	YES	BRCA.LumA	Pre (<6 months since LMP AND no prior bilateral ovariectomy AND not on estrogen replacement)	BLACK OR AFRICAN AMERICAN	No	NO	YES	TUMOR FREE	Alive	376	[Not Applicable]	CYCLOPHOSPHAMIDE\DOXORUBICIN\PACLITAXEL	TAMOXIFEN		81\81\172\256	NO	151\151\221\[Not Available]	[Not Available]														[Not Applicable]	2009	49	Core needle biopsy	[Not Applicable]	Modified Radical Mastectomy	[Not Available]
TCGA-BH-A18U	0	1563	0	1563	0	1563	1	1563	1	1563	NO	YES	BRCA.Normal	Post (prior bilateral ovariectomy OR >12 mo since LMP with no prior hysterectomy)	WHITE	No	NO	[Not Available]	TUMOR FREE	Dead	0.01	1563																					[Not Applicable]	2003	72	Core needle biopsy	[Not Applicable]	Other	total mastectomy
TCGA-BH-A1FM		1388	NA	NA	0	1388	1	1388	1	1388	NO	YES	BRCA.Normal	[Not Available]	WHITE	No	NO	[Not Available]	[Not Available]	Dead	0.01	1388																					[Not Applicable]	1998	44	Core needle biopsy	[Not Applicable]	Modified Radical Mastectomy	[Not Available]
TCGA-C8-A131	0	411	0	411	0	411	0	411	0	411	YES	NO	BRCA.Basal	Post (prior bilateral ovariectomy OR >12 mo since LMP with no prior hysterectomy)	ASIAN	No	NO	YES	TUMOR FREE	Alive	411	[Not Applicable]	5-Flourouracil\Cyclophosphamide\Doxorubicin			34\34\34	NO	57\57\57	Complete Response	NO													[Not Applicable]	2010	82	Core needle biopsy	[Not Applicable]	Other	Patey's Surgery
TCGA-C8-A138	0	380	0	380	0	380	0	380	0	380	YES	NO	BRCA.Her2	Post (prior bilateral ovariectomy OR >12 mo since LMP with no prior hysterectomy)	ASIAN	No	NO	YES	TUMOR FREE	Alive	380	[Not Applicable]								NO													[Not Applicable]	2010	54	Core needle biopsy	[Not Applicable]	Modified Radical Mastectomy	[Not Available]
TCGA-C8-A1HI	0	343	0	343	0	343	0	343	0	343	YES	NO	BRCA.LumA	Pre (<6 months since LMP AND no prior bilateral ovariectomy AND not on estrogen replacement)	ASIAN	No	NO	YES	TUMOR FREE	Alive	343	[Not Applicable]																					[Not Applicable]	2010	40	Other method, specify:	Patey's Surgery	Other	Patey's Surgery
TCGA-C8-A278	0	297	0	297	0	297	0	297	0	297	YES	NO	BRCA.Her2	Post (prior bilateral ovariectomy OR >12 mo since LMP with no prior hysterectomy)	ASIAN	No	NO	YES	[Not Available]	Alive	297	[Not Applicable]		Tamoxifen		23	YES	[Not Available]	[Discrepancy]														[Not Applicable]	2010	61	Other method, specify:	Patey's Surgery	Other	Patey's Surgery
TCGA-C8-A8HP	0	396	0	396	0	396	0	396	0	396	YES	NO	BRCA.Her2	Post (prior bilateral ovariectomy OR >12 mo since LMP with no prior hysterectomy)	ASIAN	No	NO	YES	TUMOR FREE	Alive	396	[Not Applicable]	5-Flourouracil\Cyclophosphamide\Epirubicin			31	NO	237	Complete Response	NO													[Not Applicable]	2013	59	Core needle biopsy	[Not Applicable]	Modified Radical Mastectomy	[Not Available]
TCGA-D8-A13Z	0	635	0	635	0	635	0	635	0	635	YES	NO	BRCA.Her2	Post (prior bilateral ovariectomy OR >12 mo since LMP with no prior hysterectomy)	WHITE	No	YES	YES	TUMOR FREE	Alive	635	[Not Applicable]	cyclophosphamide\doxorubicine\	tamoxifen		52\52\157	NO	157\157\157	[Not Available]					EXTERNAL BEAM	Regional site	4500	cGy	18	184	NO	210	[Not Available]	[Not Applicable]	2010	51	Fine needle aspiration biopsy	[Not Applicable]	Modified Radical Mastectomy	[Not Available]
TCGA-D8-A1JC	0	480	0	480	0	480	0	480	0	480	YES	NO	BRCA.LumB	Post (prior bilateral ovariectomy OR >12 mo since LMP with no prior hysterectomy)	WHITE	No	YES	YES	TUMOR FREE	Alive	480	[Not Applicable]	adriamycin\cyclophosphamide			24	NO	87	[Not Available]					EXTERNAL BEAM	Primary Tumor Field	4500	cGy	[Not Available]	122	NO	147	[Not Available]	[Not Applicable]	2010	59	Other method, specify:	intraoperative examination	Modified Radical Mastectomy	[Not Available]
TCGA-D8-A1Y3	0	430	0	430	0	430	0	430	0	430	YES	NO	BRCA.LumB	Post (prior bilateral ovariectomy OR >12 mo since LMP with no prior hysterectomy)	WHITE	No	YES	YES	TUMOR FREE	Alive	430	[Not Applicable]	doxorubicine+cyclophosphamide	tamoxiphene		62\133	NO	125\[Not Available]	[Not Available]					EXTERNAL BEAM	Primary Tumor Field	9000	cGy	40	145	NO	169	[Not Available]	[Not Applicable]	2011	61	Fine needle aspiration biopsy	[Not Applicable]	Modified Radical Mastectomy	[Not Available]
TCGA-D8-A27N	0	519	0	519	0	519	0	519	0	519	YES	NO	BRCA.LumB	Pre (<6 months since LMP AND no prior bilateral ovariectomy AND not on estrogen replacement)	WHITE	No	NO	YES	TUMOR FREE	Alive	519	[Not Applicable]	taxol+adriamycin+cyclophosphamide+herceptin			68	YES	[Not Available]	[Not Available]														[Not Applicable]	2011	36	Core needle biopsy	[Not Applicable]	Modified Radical Mastectomy	[Not Available]
TCGA-E2-A108	0	837	0	837	0	837	0	837	0	837	NO	YES	BRCA.Normal	Post (prior bilateral ovariectomy OR >12 mo since LMP with no prior hysterectomy)	WHITE	No	YES	YES	WITH TUMOR	Alive	837	[Not Applicable]	Adriamycin\Cytoxan\Taxol	Femara		102\95\151\244	NO	144\[Not Available]\187\[Not Available]\209	[Not Available]					EXTERNAL BEAM	Primary Tumor Field|Primary Tumor Field|Primary Tumor Field	1000|4860|5040	cGy	5|[Not Available]|[Not Available]	307|266|264	NO	313|306|306	[Not Available]|[Not Available]|[Not Available]	[Not Applicable]	2009	64	Core needle biopsy	[Not Applicable]	Lumpectomy	[Not Available]
TCGA-E2-A14X	0	972	0	972	0	972	0	972	0	972	NO	YES	BRCA.Basal	Post (prior bilateral ovariectomy OR >12 mo since LMP with no prior hysterectomy)	BLACK OR AFRICAN AMERICAN	No	YES	YES	TUMOR FREE	Alive	972	[Not Applicable]	cyclophosphamide\doxorubicin\avastin\paclitaxel			55\55\55\111	NO	97\97\188\199	[Not Available]					EXTERNAL BEAM	Primary Tumor Field	6640	cGy	36	218	NO	271	[Not Available]	[Not Applicable]	2009	55	Tumor resection	[Not Applicable]	Lumpectomy	[Not Available]
TCGA-E2-A1B0	0	1631	0	1631	0	1631	0	1631	0	1631	NO	YES	BRCA.Her2	Post (prior bilateral ovariectomy OR >12 mo since LMP with no prior hysterectomy)	WHITE	No	YES	YES	TUMOR FREE	Alive	1631	[Not Applicable]	adriamycin\cytoxan\taxol		herceptin	35\35\140\231	NO	119\119\217\557	[Not Available]					EXTERNAL BEAM	Primary Tumor Field	6000	cGy	30	257	NO	300	[Not Available]	[Not Applicable]	2007	50	Tumor resection	[Not Applicable]	Modified Radical Mastectomy	[Not Available]
TCGA-E2-A1L7	0	1836	1	1619	1	1619	0	1836	1	1619	NO	YES	BRCA.Normal	Pre (<6 months since LMP AND no prior bilateral ovariectomy AND not on estrogen replacement)	WHITE	No	YES	YES	TUMOR FREE	Alive	1836	[Not Applicable]	Cyclophosphamide\Doxorubicin\Paclitaxel	Arimidex		41\41\97\240	NO	83\83\153\[Not Available]	[Not Available]	New Primary Tumor	left breast	1619	1662	EXTERNAL BEAM	Regional site|Primary Tumor Field	6040|60	cGy	33|30	191|1694	NO	237|1735	[Not Available]|Complete Response	[Not Applicable]	2009	40	Tumor resection	[Not Applicable]	Modified Radical Mastectomy	[Not Available]
TCGA-E2-A572	0	1208	0	1208	0	1208	0	1208	0	1208	NO	YES	BRCA.LumA	Post (prior bilateral ovariectomy OR >12 mo since LMP with no prior hysterectomy)	BLACK OR AFRICAN AMERICAN	Yes	YES	YES	TUMOR FREE	Alive	1208	[Not Applicable]	Doxorubicin\Taxol\Arimidex			91\147\263	NO	133\200\[Not Available]	[Unknown]	NO				[Unknown]	Primary Tumor Field	60.4	Gy	28	196	NO	263	Complete Response	[Not Applicable]	2011	72	Core needle biopsy	[Not Applicable]	Modified Radical Mastectomy	[Not Available]
TCGA-E9-A1N4	0	1000	0	1000	0	1000	0	1000	0	1000	YES	NO	BRCA.Normal	Pre (<6 months since LMP AND no prior bilateral ovariectomy AND not on estrogen replacement)	WHITE	No	YES	YES	TUMOR FREE	Alive	1000	[Not Applicable]	Cyclophosphane\Doxorubicin\5-Fluorouracil	Tamoxifen		118\118\118\230	NO	194\194\194\[Not Available]	[Not Available]	NO				EXTERNAL BEAM	Regional site	400	cGy	20	69	NO	96	[Not Available]	Infiltrating ductal and lobular carcinoma	2010	41	Tumor resection	[Not Applicable]	[Not Available]	[Not Available]
TCGA-E9-A1RE	0	1419	0	1419	0	1419	0	1419	0	1419	YES	NO	BRCA.LumB	Post (prior bilateral ovariectomy OR >12 mo since LMP with no prior hysterectomy)	WHITE	No	YES	YES	TUMOR FREE	Alive	1419	[Not Applicable]	Cyclophosphamide\Doxorubicin\5-Fluorouracil	Tamoxifen		50\50\50\39	NO	145\145\145\[Not Available]	[Not Available]	NO				EXTERNAL BEAM	Regional site	4000	cGy	20	183	NO	209	[Not Available]	[Not Applicable]	2011	74	Cytology (e.g. Peritoneal or pleural fluid)	[Not Applicable]	Modified Radical Mastectomy	[Not Available]
TCGA-E9-A1RF	0	200	0	200	0	200	0	200	0	200	YES	NO	BRCA.LumA	Post (prior bilateral ovariectomy OR >12 mo since LMP with no prior hysterectomy)	WHITE	No	YES	YES	TUMOR FREE	Alive	200	[Not Applicable]	Cyclophosphamide\Doxorubicin\5-Fluorouracil	Tamoxifen		54\54\54\30	NO	194\194\194\[Not Available]	[Not Available]					EXTERNAL BEAM	Regional site	3740	cGy	[Not Available]	118	NO	144	[Not Available]	[Not Applicable]	2011	68	Cytology (e.g. Peritoneal or pleural fluid)	[Not Applicable]	Modified Radical Mastectomy	[Not Available]
TCGA-E9-A226	1	1048	1	790	1	790	1	1048	1	790	YES	NO	BRCA.LumB	Pre (<6 months since LMP AND no prior bilateral ovariectomy AND not on estrogen replacement)	WHITE	No	YES	YES	WITH TUMOR	Dead	[Not Available]	1048	Cyclophosphamide\5-Fluorouracil\Doxorubicin	Tamoxifen		13\13\13\13	NO	205\205\205\[Not Available]	[Not Available]	Distant Metastasis	Bone\Liver	790		EXTERNAL BEAM	Regional site	4000	cGy	20	94	NO	117	[Not Available]	[Not Applicable]	2011	45	Cytology (e.g. Peritoneal or pleural fluid)	[Not Applicable]	Modified Radical Mastectomy	[Not Available]
TCGA-E9-A22E	0	1269	0	1269	0	1269	0	1269	0	1269	YES	NO	BRCA.LumB	Post (prior bilateral ovariectomy OR >12 mo since LMP with no prior hysterectomy)	WHITE	No	YES	YES	TUMOR FREE	Alive	1269	[Not Applicable]	Cyclophosphane\Doxorubicin\5-Fluorouracil			13\13\13	NO	226\226\226	[Not Available]	NO				EXTERNAL BEAM	Primary Tumor Field	4600	cGy	23	105	NO	128	[Not Available]	[Not Applicable]	2011	56	Tumor resection	[Not Applicable]	[Not Available]	[Not Available]
TCGA-E9-A54Y	0	725	0	725	0	725	0	725	0	725	YES	NO	BRCA.LumB	Post (prior bilateral ovariectomy OR >12 mo since LMP with no prior hysterectomy)	WHITE	No	NO	NO	TUMOR FREE	Alive	725	[Not Applicable]								NO													[Not Applicable]	2012	63	Fine needle aspiration biopsy	[Not Applicable]	Modified Radical Mastectomy	[Not Available]
TCGA-EW-A1IZ	0	554	0	554	0	554	0	554	0	554	NO	YES	BRCA.LumA	Post (prior bilateral ovariectomy OR >12 mo since LMP with no prior hysterectomy)	WHITE	No	YES	YES	TUMOR FREE	Alive	554	[Not Applicable]	cyclophosphamide\adriamycin\Taxotere	Femara		70\70\70\199	NO	176\176\176\[Not Available]	[Not Available]					EXTERNAL BEAM	Local Recurrence	6100	cGy	8	197	NO	261	[Not Available]	[Not Applicable]	2010	53	Other method, specify:	stereotactic biopsy	Modified Radical Mastectomy	[Not Available]
TCGA-LL-A6FQ	0	80	0	80	0	80	0	80	0	80	YES	NO	BRCA.LumA	Post (prior bilateral ovariectomy OR >12 mo since LMP with no prior hysterectomy)	BLACK OR AFRICAN AMERICAN	No	NO	[Unknown]	[Unknown]	Alive	80	[Not Applicable]								[Unknown]													[Not Applicable]	2013	77	Core needle biopsy	[Not Applicable]	Modified Radical Mastectomy	[Not Available]
TCGA-PE-A5DC	0	1430	NA	NA	0	1430	1	1430	1	1430	NO	YES	BRCA.LumA	Post (prior bilateral ovariectomy OR >12 mo since LMP with no prior hysterectomy)	WHITE	No	YES	YES	TUMOR FREE	Dead	0.01	1430																					[Not Applicable]	2005	72	[Not Available]	[Not Applicable]	[Not Available]	[Not Available]
TCGA-A2-A3XS	1	1032	1	682	1	682	1	1032	1	682	NO	YES	BRCA.Basal	Post (prior bilateral ovariectomy OR >12 mo since LMP with no prior hysterectomy)	BLACK OR AFRICAN AMERICAN	No	NO	YES	WITH TUMOR	Dead	[Not Available]	1032	Adriamycin|Cytoxan|Docetaxel|Navelbine|Paclitaxel|Xeloda	Tamoxifen		112|695\986\167\874\281	NO	154\154\806\1022\210\980\682	Complete Response	Distant Metastasis	Lung	682	NO										[Not Applicable]	2003	62	Core needle biopsy	[Not Applicable]	Lumpectomy	[Not Available]
TCGA-A8-A06P	0	396	0	396	0	396	0	396	0	396	NO	YES	BRCA.LumA	Post (prior bilateral ovariectomy OR >12 mo since LMP with no prior hysterectomy)	[Not Available]	No	YES	YES	TUMOR FREE	Alive	396	[Not Applicable]	[Not Available]	Tamoxifen		[Not Available]\[Not Available]	[Not Available]	[Not Available]\[Not Available]	[Unknown]	[Unknown]				External	Primary Tumor Field	[Not Available]	[Not Available]	[Not Available]	[Not Available]	[Not Available]	[Not Available]	[Unknown]	[Not Applicable]	2009	63	[Not Available]	[Not Applicable]	Other	Surgical Resection
TCGA-AR-A1AR	1	524	1	268	1	268	1	524	1	268	NO	YES	BRCA.Basal	Post (prior bilateral ovariectomy OR >12 mo since LMP with no prior hysterectomy)	WHITE	Yes	YES	YES	WITH TUMOR	Dead	[Not Available]	524	[Not Available]\\Docetaxel\\Doxorubicin			[Not Available]	NO	159	[Not Available]	New Primary Tumor	Breast	268\387		[Not Available]	[Not Available]	[Not Available]	[Not Available]	[Not Available]	[Not Available]	NO	251	[Not Available]	[Not Applicable]	2007	50	Core needle biopsy	[Not Applicable]	Lumpectomy	[Not Available]
TCGA-AR-A24R	0	3430	0	3430	0	3430	0	3430	0	3430	NO	YES	BRCA.LumB	Pre (<6 months since LMP AND no prior bilateral ovariectomy AND not on estrogen replacement)	WHITE	No	YES	YES	TUMOR FREE	Alive	3430	[Not Applicable]	Cytoxan\\Doxorubicin\Paclitaxel\	Letrozole\Tamoxifen		53\53\172\1969\228	NO	157\151\214\[Not Available]\1904	[Not Available]	NO				EXTERNAL BEAM	Primary Tumor Field	6240	cGy	34	249	NO	295	[Not Available]	[Not Applicable]	2006	45	Core needle biopsy	[Not Applicable]	Other	Wide local excision
TCGA-B6-A409	1	573	1	456	1	456	1	573	1	456	NO	YES	BRCA.Basal	Pre (<6 months since LMP AND no prior bilateral ovariectomy AND not on estrogen replacement)	BLACK OR AFRICAN AMERICAN	No	NO	YES	WITH TUMOR	Dead	0.01	573	Cyclophosphamide\\Doxorubicin\Paclitaxel			51\51\107	NO	93\93\149	[Unknown]	Distant Metastasis	Lung	456	NO										[Not Applicable]	2008	44	Fine needle aspiration biopsy	[Not Applicable]	Simple Mastectomy	[Not Available]
TCGA-BH-A0H7	0	702	0	702	0	702	0	702	0	702	NO	YES	BRCA.Normal	Post (prior bilateral ovariectomy OR >12 mo since LMP with no prior hysterectomy)	WHITE	No	YES	YES	TUMOR FREE	Alive	702	[Not Applicable]	CYCLOPHOSPHAMIDE\\DOXORUBICIN\PACLITAXEL	ARIMIDEX	BEVACIZUMAB (AVASTIN)/PLACEBO PROVIDED BY STUDY	85\85\169\298\85	NO	148\148\246\[Not Available]\232	[Not Available]					EXTERNAL BEAM	Primary Tumor Field	6040	cGy	33	274	NO	314	[Not Available]	[Not Applicable]	2008	65	Core needle biopsy	[Not Applicable]	Modified Radical Mastectomy	[Not Available]
TCGA-C8-A12Q	1	385	NA	NA	1	385	1	385	1	385	YES	NO	BRCA.Her2	Post (prior bilateral ovariectomy OR >12 mo since LMP with no prior hysterectomy)	ASIAN	No	NO	NO	WITH TUMOR	Dead	[Not Available]	385								Distant Metastasis	Liver												[Not Applicable]	2010	78	Other method, specify:	Patey's Surgery	Other	Patey's Surgery
TCGA-D8-A1JF	0	366	0	366	0	366	0	366	0	366	YES	NO	BRCA.Her2	Post (prior bilateral ovariectomy OR >12 mo since LMP with no prior hysterectomy)	WHITE	No	NO	YES	TUMOR FREE	Alive	366	[Not Applicable]																					[Not Applicable]	2010	79	Other method, specify:	intraoperative examination	Modified Radical Mastectomy	[Not Available]
TCGA-D8-A1X8	0	783	0	783	0	783	0	783	0	783	YES	NO	BRCA.LumA	Post (prior bilateral ovariectomy OR >12 mo since LMP with no prior hysterectomy)	WHITE	No	YES	YES	TUMOR FREE	Alive	783	[Not Applicable]	adrimicin+cyclophosphamide			23	NO	182	[Not Available]					EXTERNAL BEAM	Primary Tumor Field	5000	cGy	25	209	NO	239	[Not Available]	[Not Applicable]	2010	62	Fine needle aspiration biopsy	[Not Applicable]	Modified Radical Mastectomy	[Not Available]
TCGA-D8-A1XD	0	522	0	522	0	522	0	522	0	522	YES	NO	BRCA.LumA	Pre (<6 months since LMP AND no prior bilateral ovariectomy AND not on estrogen replacement)	WHITE	No	YES	NO	TUMOR FREE	Alive	522	[Not Applicable]												EXTERNAL BEAM	Primary Tumor Field	4500	cGy	25	109	NO	138	[Not Available]	[Not Applicable]	2010	36	[Discrepancy]	[Not Available]	Modified Radical Mastectomy	[Not Available]
TCGA-D8-A1XZ	0	466	0	466	0	466	0	466	0	466	YES	NO	BRCA.LumB	Post (prior bilateral ovariectomy OR >12 mo since LMP with no prior hysterectomy)	WHITE	No	YES	YES	TUMOR FREE	Alive	466	[Not Applicable]		tamoxiphene+anastrozolum		94	YES	[Not Available]	[Not Available]					EXTERNAL BEAM	Primary Tumor Field	4500	cGy	25	69	NO	93	[Not Available]	[Not Applicable]	2010	81	Fine needle aspiration biopsy	[Not Applicable]	Modified Radical Mastectomy	[Not Available]
TCGA-D8-A1Y0	0	472	NA	NA	0	472	0	472	0	472	YES	NO	BRCA.LumA	Post (prior bilateral ovariectomy OR >12 mo since LMP with no prior hysterectomy)	WHITE	No	YES	YES	TUMOR FREE	Alive	472	[Not Applicable]	cyclophosphamide+methotrexatum+fluorouracillum	tamoxiphene		62\540	NO	167\[Not Available]	[Not Available]					EXTERNAL BEAM	Primary Tumor Field	5000	cGy	25	201	NO	232	[Not Available]	[Not Applicable]	2010	65	Incisional Biopsy	[Not Applicable]	Modified Radical Mastectomy	[Not Available]
TCGA-D8-A27I	0	439	0	439	0	439	0	439	0	439	YES	NO	BRCA.LumA	Post (prior bilateral ovariectomy OR >12 mo since LMP with no prior hysterectomy)	WHITE	No	YES	YES	TUMOR FREE	Alive	439	[Not Applicable]	adrimycin+cyclophosphamide			76	NO	160	[Not Available]					EXTERNAL BEAM	Primary Tumor Field	4500	cGy	20	188	NO	212	[Not Available]	[Not Applicable]	2010	58	Core needle biopsy	[Not Applicable]	Modified Radical Mastectomy	[Not Available]
TCGA-D8-A27L	0	499	0	499	0	499	0	499	0	499	YES	NO	BRCA.LumA	Post (prior bilateral ovariectomy OR >12 mo since LMP with no prior hysterectomy)	WHITE	No	NO	YES	TUMOR FREE	Alive	499	[Not Applicable]	adriamycin+cuclophosphamide			100	NO	238	[Not Available]														[Not Applicable]	2011	49	Core needle biopsy	[Not Applicable]	Modified Radical Mastectomy	[Not Available]
TCGA-E2-A1B4	0	1004	0	1004	0	1004	1	1004	1	1004	NO	YES	BRCA.LumA	Post (prior bilateral ovariectomy OR >12 mo since LMP with no prior hysterectomy)	WHITE	No	YES	YES	TUMOR FREE	Dead	[Not Available]	1004		arimidex		176	NO	1004	[Not Available]					EXTERNAL BEAM	Primary Tumor Field	6040	cGy	33	83	NO	187	[Not Available]	[Not Applicable]	2008	74	Tumor resection	[Not Applicable]	Lumpectomy	[Not Available]
TCGA-E9-A1N3	0	1059	0	1059	0	1059	0	1059	0	1059	YES	NO	BRCA.LumA	Post (prior bilateral ovariectomy OR >12 mo since LMP with no prior hysterectomy)	WHITE	No	NO	YES	TUMOR FREE	Alive	1059	[Not Applicable]	Cyclophosphamide\Doxorubicin\5-Fluorouracil	Tamoxifen		15\15\15\130	NO	68\68\68\[Not Available]	Complete Response	NO													Infiltrating ductal and lobular carcinoma	2010	70	Tumor resection	[Not Applicable]	Modified Radical Mastectomy	[Not Available]
TCGA-E9-A1RG	0	647	0	647	0	647	0	647	0	647	YES	NO	BRCA.LumB	Post (prior bilateral ovariectomy OR >12 mo since LMP with no prior hysterectomy)	WHITE	No	YES	YES	TUMOR FREE	Alive	647	[Not Applicable]	Cyclophosphamide\Methotrexate\5-Fluorouracil	Tamoxifen		32\32\32\31	NO	200\200\200\[Not Available]	[Not Available]	NO				EXTERNAL BEAM	Regional site	9000	cGy	45	149	NO	177	[Not Available]	[Not Applicable]	2011	62	Cytology (e.g. Peritoneal or pleural fluid)	[Not Applicable]	Lumpectomy	[Not Available]
TCGA-E9-A1RI	0	1449	0	1449	0	1449	0	1449	0	1449	YES	NO	BRCA.LumA	Pre (<6 months since LMP AND no prior bilateral ovariectomy AND not on estrogen replacement)	WHITE	No	YES	YES	TUMOR FREE	Alive	1449	[Not Applicable]	Cyclophosphamide\Doxorubicin\5-Fluorouracil	Tamoxifen		32\32\32\28	NO	78\78\78\[Not Available]	[Not Available]	NO				EXTERNAL BEAM	Regional site	12400	cGy	62	137	NO	169	[Not Available]	Infiltrating ductal and lobular carcinoma	2011	43	Cytology (e.g. Peritoneal or pleural fluid)	[Not Applicable]	Modified Radical Mastectomy	[Not Available]
TCGA-GM-A3XN	0	2019	0	2019	0	2019	0	2019	0	2019	NO	YES	BRCA.LumA	Post (prior bilateral ovariectomy OR >12 mo since LMP with no prior hysterectomy)	WHITE	No	YES	YES	TUMOR FREE	Alive	2019	[Not Applicable]	Cytoxan\Adriamycin\Fluorouracil\Paclitaxel	Tamoxifen\Arimidex		218\218\218\134\416\1592	NO	282\282\282\211\1592\[Not Available]	Complete Response	NO				External	Primary Tumor Field	60	Gy	30	359	NO	394	Complete Response	[Not Applicable]	2007	44	Incisional Biopsy	[Not Applicable]	Lumpectomy	[Not Available]
TCGA-V7-A7HQ	0	2033	0	2033	0	2033	0	2033	0	2033	NO	YES	BRCA.LumA	Post (prior bilateral ovariectomy OR >12 mo since LMP with no prior hysterectomy)	BLACK OR AFRICAN AMERICAN	No	YES	YES	TUMOR FREE	Alive	2033	[Not Applicable]		letrozole		129	NO	1869	Complete Response	NO				External	Primary Tumor Field	60	Gy	30	90	NO	133	Complete Response	[Not Applicable]	2009	75	Tumor resection	[Not Applicable]	Modified Radical Mastectomy	[Not Available]
TCGA-XX-A899	0	467	0	467	0	467	0	467	0	467	NO	YES	BRCA.LumA	Post (prior bilateral ovariectomy OR >12 mo since LMP with no prior hysterectomy)	WHITE	No	YES	YES	TUMOR FREE	Alive	467	[Not Applicable]	Cytoxan\Taxotere	Zoladex		96\96\103	NO	201\201\[Not Available]	Complete Response	NO				External	Primary Tumor Field|Regional site|Regional site	5040|5040|1000	cGy	28|28|5	230|230|230	NO	278|278|278	Complete Response|Complete Response|Complete Response	[Not Applicable]	2013	46	Core needle biopsy	[Not Applicable]	Modified Radical Mastectomy	[Not Available]
TCGA-A8-A09B	0	365	0	365	0	365	0	365	0	365	NO	YES	BRCA.LumA	Post (prior bilateral ovariectomy OR >12 mo since LMP with no prior hysterectomy)	[Not Available]	No	YES	YES	TUMOR FREE	Alive	365	[Not Applicable]	5-Fluorouracil\Cyclophosphamide\Epirubicin\Docetaxel	Anastrozole		30\30\30\[Not Available]\153	NO	30\30\30\122\242	[Unknown]	[Unknown]				External	Primary Tumor Field	50	Gy	[Not Available]	153	NO	181	[Unknown]	[Not Applicable]	2009	58	[Not Available]	[Not Applicable]	Other	Surgical Resection
TCGA-B6-A0IK	1	571	1	489	1	489	1	571	1	489	NO	YES	BRCA.Her2	Indeterminate (neither Pre or Postmenopausal)	WHITE	No	NO	YES	WITH TUMOR	Dead	0.01	571								Distant Metastasis	Brain	489	489										[Not Applicable]	1994	63	Other method, specify:	Biopsy, NOS	Lumpectomy	[Not Available]
TCGA-B6-A0RI	0	7126	1	1100	1	1100	0	7126	1	1100	NO	YES	BRCA.LumA	Indeterminate (neither Pre or Postmenopausal)	WHITE	No	YES	YES	WITH TUMOR	Alive	7126	[Not Applicable]								Locoregional Disease	Chest Wall	1100	1100										[Not Applicable]	1992	44	Other method, specify:	Biopsy, NOS	Modified Radical Mastectomy	[Not Available]
TCGA-B6-A0RO	0	4929	0	4929	0	4929	0	4929	0	4929	NO	YES	BRCA.LumA	Post (prior bilateral ovariectomy OR >12 mo since LMP with no prior hysterectomy)	WHITE	No	NO	YES	TUMOR FREE	Alive	4929	[Not Applicable]																					[Not Applicable]	1993	71	Other method, specify:	Biopsy, NOS	Modified Radical Mastectomy	[Not Available]
TCGA-B6-A1KN	0	4233	0	4233	0	4233	0	4233	0	4233	NO	YES	BRCA.LumB	Post (prior bilateral ovariectomy OR >12 mo since LMP with no prior hysterectomy)	WHITE	No	YES	YES	TUMOR FREE	Alive	4233	[Not Applicable]																					[Not Applicable]	1998	57	Core needle biopsy	[Not Applicable]	Modified Radical Mastectomy	[Not Available]
TCGA-BH-A1F2	0	959	NA	NA	0	959	1	959	1	959	NO	YES	BRCA.Normal	[Not Available]	WHITE	No	NO	[Not Available]	TUMOR FREE	Dead	0.01	959																					[Not Applicable]	1999	53	Core needle biopsy	[Not Applicable]	Modified Radical Mastectomy	[Not Available]
TCGA-BH-A1FR	1	1642	NA	NA	1	1642	1	1642	1	1642	NO	YES	BRCA.Normal	[Not Available]	WHITE	No	NO	[Not Available]	WITH TUMOR	Dead	0.01	1642																					mixed idc and mucinous	1997	73	Core needle biopsy	[Not Applicable]	Other	segmental mastectomy with excision of mass on chest wall and axillary node dissection
TCGA-C8-A12W	0	385	0	385	0	385	0	385	0	385	YES	NO	BRCA.LumB	Pre (<6 months since LMP AND no prior bilateral ovariectomy AND not on estrogen replacement)	ASIAN	No	NO	YES	TUMOR FREE	Alive	385	[Not Applicable]																					[Not Applicable]	2010	49	Other method, specify:	Patey's Surgery	Other	Patey's Surgery
TCGA-D8-A1XC	1	377	NA	NA	1	377	1	377	1	377	YES	NO	BRCA.LumA	Post (prior bilateral ovariectomy OR >12 mo since LMP with no prior hysterectomy)	WHITE	No	NO	NO	WITH TUMOR	Dead	[Not Available]	377								Distant Metastasis	Bone												[Not Applicable]	2010	85	Other method, specify:	intraoperative examination	Modified Radical Mastectomy	[Not Available]
TCGA-D8-A1XG	0	448	0	448	0	448	0	448	0	448	YES	NO	BRCA.LumA	Post (prior bilateral ovariectomy OR >12 mo since LMP with no prior hysterectomy)	WHITE	No	NO	NO	TUMOR FREE	Alive	448	[Not Applicable]																					[Not Applicable]	2010	86	Other method, specify:	intraoperative examination	Modified Radical Mastectomy	[Not Available]
TCGA-A1-A0SJ	0	416	0	416	0	416	0	416	0	416	NO	YES	BRCA.LumA	[Not Available]	BLACK OR AFRICAN AMERICAN	No	NO	[Not Available]	TUMOR FREE	Alive	416	[Not Applicable]																					[Not Applicable]	2006	39	Core needle biopsy	[Not Applicable]	Modified Radical Mastectomy	[Not Available]
TCGA-A2-A0SY	0	1347	0	1347	0	1347	0	1347	0	1347	NO	YES	BRCA.LumA	Post (prior bilateral ovariectomy OR >12 mo since LMP with no prior hysterectomy)	WHITE	No	YES	YES	TUMOR FREE	Alive	1347	[Not Applicable]	Adriamycin|Cytoxan|Taxotere	Arimidex	Herceptin	[Not Available]|[Not Available]|[Not Available]|256|[Not Available]	NO	[Not Available]|[Not Available]|[Not Available]|[Not Available]|[Not Available]	[Not Available]					EXTERNAL BEAM	Primary Tumor Field	6040	cGy	33	216	NO	263	[Not Available]	[Not Applicable]	2007	62	Core needle biopsy	[Not Applicable]	Modified Radical Mastectomy	[Not Available]
TCGA-A2-A1G4	0	595	0	595	0	595	0	595	0	595	YES	NO	BRCA.LumB	Post (prior bilateral ovariectomy OR >12 mo since LMP with no prior hysterectomy)	WHITE	Yes	NO	YES	TUMOR FREE	Alive	595	[Not Applicable]	Adriamycin|Cytoxan|Taxotere	Femara		80|80|80|207	NO	185|185|185|[Not Available]	[Not Available]														[Not Applicable]	2010	71	Core needle biopsy	[Not Applicable]	Modified Radical Mastectomy	[Not Available]
TCGA-A2-A3KD	0	1206	NA	NA	0	1206	0	1206	0	1206	YES	NO	BRCA.LumA	Pre (<6 months since LMP AND no prior bilateral ovariectomy AND not on estrogen replacement)	WHITE	No	YES	YES	TUMOR FREE	Alive	1206	[Not Applicable]	Cytoxan|Taxotere	Tamoxifen		127|127|282	NO	190|190|[Not Available]|154	[Not Available]	NO				EXTERNAL BEAM	[Not Available]	[Not Available]	[Not Available]	[Not Available]	222	NO	272	[Not Available]	[Not Applicable]	2010	47	Core needle biopsy	[Not Applicable]	Lumpectomy	[Not Available]
TCGA-A7-A13F	0	765	0	765	0	765	0	765	0	765	YES	NO	BRCA.Normal	Pre (<6 months since LMP AND no prior bilateral ovariectomy AND not on estrogen replacement)	WHITE	No	YES	YES	TUMOR FREE	Alive	765	[Not Applicable]	Cyclophosphamide\Docetaxel\Doxorubicin	Arimidex\Tamoxifen		49\105\49\385	NO	91\176\91\[Not Available]	[Not Available]	NO				EXTERNAL BEAM	Primary Tumor Field|Regional site	5040|4680	cGy	28|26	211|211	NO	248|246	[Not Available]|[Not Available]	[Not Applicable]	2010	44	Core needle biopsy	[Not Applicable]	Modified Radical Mastectomy	[Not Available]
TCGA-A7-A26E	0	954	0	954	0	954	0	954	0	954	YES	NO	BRCA.LumA	Post (prior bilateral ovariectomy OR >12 mo since LMP with no prior hysterectomy)	WHITE	Yes	YES	YES	TUMOR FREE	Alive	954	[Not Applicable]	Cytoxan\Taxotere	Arimidex		101\101\247	NO	164\164\[Not Available]	[Not Available]	NO				EXTERNAL BEAM	Primary Tumor Field	9720	cGy	54	205	NO	246	[Not Available]	[Not Applicable]	2010	71	Core needle biopsy	[Not Applicable]	Simple Mastectomy	[Not Available]
TCGA-A7-A4SB	0	418	0	418	0	418	0	418	0	418	YES	NO	BRCA.LumA	Post (prior bilateral ovariectomy OR >12 mo since LMP with no prior hysterectomy)	WHITE	No	YES	YES	TUMOR FREE	Alive	418	[Not Applicable]	Cyclophosphamide\Docetaxel	Anastrozole		61\61\218	NO	124\124\[Not Available]	Complete Response	NO				External	Primary Tumor Field|Regional site	6100|4500	cGy	31|[Not Available]	167|167	NO	217|206	Complete Response|Complete Response	[Not Applicable]	2012	56	Core needle biopsy	[Not Applicable]	Lumpectomy	[Not Available]
TCGA-A8-A06T	0	1614	0	1614	0	1614	0	1614	0	1614	NO	YES	BRCA.LumA	Post (prior bilateral ovariectomy OR >12 mo since LMP with no prior hysterectomy)	[Not Available]	Yes	NO	YES	TUMOR FREE	Alive	1614	[Not Applicable]		Anastrozole		0	YES	[Not Available]	[Not Applicable]	[Unknown]													[Not Applicable]	2007	75	[Not Available]	[Not Applicable]	Other	Surgical Resection
TCGA-A8-A07L	0	975	0	975	0	975	0	975	0	975	NO	YES	BRCA.LumB	Post (prior bilateral ovariectomy OR >12 mo since LMP with no prior hysterectomy)	[Not Available]	No	YES	YES	TUMOR FREE	Alive	975	[Not Applicable]	[Not Available]	Anastrozole		31\184	NO	122\[Not Available]	Complete Response	NO				External	Primary Tumor Field	[Not Available]	[Not Available]	[Not Available]	153	NO	184	Complete Response	[Not Applicable]	2009	58	[Not Available]	[Not Applicable]	Other	Surgical Resection
TCGA-AC-A2QI	0	588	0	588	0	588	0	588	0	588	YES	NO	BRCA.LumA	Post (prior bilateral ovariectomy OR >12 mo since LMP with no prior hysterectomy)	WHITE	No	YES	YES	TUMOR FREE	Alive	588	[Not Applicable]	5-FU\Cytoxan\Methotrexate			100\100\100	NO	275\275\275	Complete Response	NO				External	Primary Tumor Field	6040	cGy	33	309	NO	355	Complete Response	[Not Applicable]	2011	76	Core needle biopsy	[Not Applicable]	Other	Total Mastectomy
TCGA-AC-A3TM	0	762	0	762	0	762	0	762	0	762	YES	NO	BRCA.LumA	Peri (6-12 months since last menstrual period)	WHITE	No	YES	YES	TUMOR FREE	Alive	762	[Not Applicable]	Cytoxan\Taxotere	Arimidex	[Not Available]	132\132\272\132	NO	213\213\[Not Available]\213	Complete Response	NO				External	Primary Tumor Field	5040	cGy	33	219	NO	266	Complete Response	[Not Applicable]	2011	50	Core needle biopsy	[Not Applicable]	Simple Mastectomy	[Not Available]
TCGA-AC-A3W6	0	602	0	602	0	602	0	0	0	0	YES	NO	BRCA.LumA	Post (prior bilateral ovariectomy OR >12 mo since LMP with no prior hysterectomy)	WHITE	Yes	NO	NO	TUMOR FREE	Alive	0	[Not Applicable]								NO													[Not Applicable]	2012	90	Core needle biopsy	[Not Applicable]	Modified Radical Mastectomy	[Not Available]
TCGA-AO-A0JB	0	1542	0	1542	0	1542	0	1542	0	1542	NO	YES	BRCA.Normal	Pre (<6 months since LMP AND no prior bilateral ovariectomy AND not on estrogen replacement)	WHITE	No	YES	YES	TUMOR FREE	Alive	1542	[Not Applicable]	CYCLOPHOSPHAMIDE\\DOXORUBICIN\\PACLITAXEL	TAMOXIFEN		49\49\105\175	NO	92\92\147\[Not Available]	[Not Available]					EXTERNAL BEAM	Regional site	15120	cGy	28	216	NO	253	[Not Available]	[Not Applicable]	2007	50	Core needle biopsy	[Not Applicable]	Modified Radical Mastectomy	[Not Available]
TCGA-AO-A0JD	0	2190	0	2190	0	2190	0	2190	0	2190	NO	YES	BRCA.LumB	Post (prior bilateral ovariectomy OR >12 mo since LMP with no prior hysterectomy)	WHITE	No	YES	YES	TUMOR FREE	Alive	2190	[Not Applicable]	CYCLOPHOSPHAMIDE\DOXORUBICIN\PACLITAXEL	ANASTROZOLE (ARIMIDEX)		62\62\118\261	NO	104\104\160\[Not Available]	[Not Available]					EXTERNAL BEAM	Regional site	10620	cGy	33	195	NO	244	[Not Available]	[Not Applicable]	2005	59	Core needle biopsy	[Not Applicable]	Modified Radical Mastectomy	[Not Available]
TCGA-AR-A0TQ	0	2991	0	2991	0	2991	0	2991	0	2991	NO	YES	BRCA.LumB	Pre (<6 months since LMP AND no prior bilateral ovariectomy AND not on estrogen replacement)	WHITE	No	YES	YES	TUMOR FREE	Alive	2991	[Not Applicable]	Cytoxan\Doxorubicin\Paclitaxel\Paclitaxel	Exemestane	Trastuzumab	37\37\93\114\233\93	NO	79\79\107\226\1867\482	[Not Available]	NO				EXTERNAL BEAM	Regional site	6000	cGy	30	250	NO	289	[Not Available]	[Not Applicable]	2006	27	Core needle biopsy	[Not Applicable]	Simple Mastectomy	[Not Available]
TCGA-AR-A0TW	0	3009	1	739	1	739	0	3009	1	739	NO	YES	BRCA.LumA	Pre (<6 months since LMP AND no prior bilateral ovariectomy AND not on estrogen replacement)	WHITE	No	NO	YES	TUMOR FREE	Alive	3009	[Not Applicable]	Cytoxan\Doxorubicin\Paclitaxel			62\62\125	NO	111\111\167	[Not Available]	YES		739											[Not Applicable]	2005	50	Core needle biopsy	[Not Applicable]	Modified Radical Mastectomy	[Not Available]
TCGA-AR-A1AL	0	2971	0	2971	0	2971	0	2971	0	2971	NO	YES	BRCA.LumA	Post (prior bilateral ovariectomy OR >12 mo since LMP with no prior hysterectomy)	WHITE	No	YES	YES	TUMOR FREE	Alive	2971	[Not Applicable]	Cytoxan\\Docetaxel\\Doxorubicin\\Paclitaxel	Anastrozole\Letrozole		[Not Available]\[Not Available]\[Not Available]\192\287	NO	[Not Available]\[Not Available]\[Not Available]\366\[Not Available]	[Not Available]	NO				EXTERNAL BEAM	Primary Tumor Field	6000	cGy	30	153	NO	192	[Not Available]	[Not Applicable]	2006	60	Core needle biopsy	[Not Applicable]	Simple Mastectomy	[Not Available]
TCGA-AR-A1AM	0	2991	0	2991	0	2991	0	2991	0	2991	NO	YES	BRCA.LumA	Post (prior bilateral ovariectomy OR >12 mo since LMP with no prior hysterectomy)	WHITE	No	NO	YES	TUMOR FREE	Alive	2991	[Not Applicable]	Adriamycin\cytoxan	Anastrozole\Tamoxifen		55\55\314\127	NO	97\97\336\314	[Not Available]	NO													[Not Applicable]	2006	52	Core needle biopsy	[Not Applicable]	Simple Mastectomy	[Not Available]
TCGA-AR-A2LJ	0	2632	0	2632	0	2632	0	2632	0	2632	NO	YES	BRCA.LumA	Pre (<6 months since LMP AND no prior bilateral ovariectomy AND not on estrogen replacement)	WHITE	No	YES	YES	TUMOR FREE	Alive	2632	[Not Applicable]	Adriamycin\Cytoxan\Paclitaxel	Tamoxifen	Trastuzumab	42\42\98\190\98	NO	84\84\175\[Not Available]\465	[Not Available]	NO				External	Primary Tumor Field	5000	cGy	25	196	NO	231	[Not Available]	[Not Applicable]	2007	40	Core needle biopsy	[Not Applicable]	Other	Total Mastectomy
TCGA-AR-A5QQ	1	322	NA	NA	1	301	1	322	1	301	NO	YES	BRCA.Basal	Post (prior bilateral ovariectomy OR >12 mo since LMP with no prior hysterectomy)	WHITE	No	YES	YES	WITH TUMOR	Dead	[Not Available]	322	Carboplatin\Ifosfamide\Taxol			69\119\69	NO	91\143\91	[Not Available]	Distant Metastasis	chestwall\Lung\Liver\Bone\Adrenal glands	301	NO	External	Primary Tumor Field	6120	cGy	34	[Not Available]	NO	233	[Not Available]	Squamous (metaplastic) carcinoma	2011	68	Core needle biopsy	[Not Applicable]	Modified Radical Mastectomy	[Not Available]
TCGA-B6-A0IE	1	1993	1	834	1	834	1	1993	1	834	NO	YES	BRCA.LumA	Pre (<6 months since LMP AND no prior bilateral ovariectomy AND not on estrogen replacement)	BLACK OR AFRICAN AMERICAN	No	YES	YES	WITH TUMOR	Dead	0.01	1993								Distant Metastasis	Bone	834											Lobular/Ductal	1995	38	Incisional Biopsy	[Not Applicable]	Other	Wide re-excisional biopsy
TCGA-B6-A0IH		3418	0	3418	0	3418	1	2965	1	2965	NO	YES	BRCA.LumA	Post (prior bilateral ovariectomy OR >12 mo since LMP with no prior hysterectomy)	WHITE	No	YES	YES	[Not Available]	Dead	0.01	2965																					[Not Applicable]	1995	81	Fine needle aspiration biopsy	[Not Applicable]	Other	Excisional biopsy
TCGA-B6-A0IQ	0	4285	0	4285	0	4285	0	4285	0	4285	NO	YES	BRCA.Basal	Indeterminate (neither Pre or Postmenopausal)	WHITE	No	YES	YES	TUMOR FREE	Alive	4285	[Not Applicable]																					[Not Applicable]	1996	40	Other method, specify:	Biopsy, NOS	Modified Radical Mastectomy	[Not Available]
TCGA-B6-A0RT	0	2721	NA	NA	0	2721	0	2721	0	2721	NO	YES	BRCA.Basal	Indeterminate (neither Pre or Postmenopausal)	WHITE	No	YES	YES	TUMOR FREE	Alive	2721	[Not Applicable]																					[Not Applicable]	1996	39	Fine needle aspiration biopsy	[Not Applicable]	Modified Radical Mastectomy	[Not Available]
TCGA-B6-A0WX	1	639	1	563	1	563	1	639	1	563	NO	YES	BRCA.Basal	Pre (<6 months since LMP AND no prior bilateral ovariectomy AND not on estrogen replacement)	BLACK OR AFRICAN AMERICAN	No	NO	YES	WITH TUMOR	Dead	0.01	639								Distant Metastasis	Bone	563											Pleomorphic/lobular	1998	40	Excisional Biopsy	[Not Applicable]	Modified Radical Mastectomy	[Not Available]
TCGA-B6-A0WY	1	3461	1	2011	1	2011	1	3461	1	2011	NO	YES	BRCA.LumA	Pre (<6 months since LMP AND no prior bilateral ovariectomy AND not on estrogen replacement)	WHITE	No	YES	YES	WITH TUMOR	Dead	0.01	3461								Distant Metastasis	Bone	2011											[Not Applicable]	1996	40	Core needle biopsy	[Not Applicable]	Lumpectomy	[Not Available]
TCGA-BH-A0AZ	0	1919	0	1919	0	1919	0	1919	0	1919	NO	YES	BRCA.Normal	Pre (<6 months since LMP AND no prior bilateral ovariectomy AND not on estrogen replacement)	WHITE	No	NO	YES	TUMOR FREE	Alive	1919	[Not Applicable]	Cytoxan\Doxorubicin\Taxol		Avastin	126\126\209\126	NO	209\209\293\482	Complete Response	NO													[Not Applicable]	2008	47	Core needle biopsy	[Not Applicable]	Other	total mastectomy with sentinel lymph node biopsy with tissue reconstruction
TCGA-BH-A0BS	0	2612	0	2612	0	2612	0	2612	0	2612	NO	YES	BRCA.Normal	Post (prior bilateral ovariectomy OR >12 mo since LMP with no prior hysterectomy)	WHITE	No	YES	YES	TUMOR FREE	Alive	2612	[Not Applicable]	Adriamycin\Cytoxan\			44\44	NO	207\207	Complete Response	NO				External	Primary Tumor Field|Regional site	6040|46.8	cGy	25|26	245|245	NO	302|302	Complete Response|Complete Response	[Not Applicable]	2007	55	Core needle biopsy	[Not Applicable]	Simple Mastectomy	[Not Available]
TCGA-BH-A0BZ	0	2255	0	2255	0	2255	0	2255	0	2255	NO	YES	BRCA.Normal	Post (prior bilateral ovariectomy OR >12 mo since LMP with no prior hysterectomy)	WHITE	No	YES	YES	TUMOR FREE	Alive	2255	[Not Applicable]	Abraxane\\Cyclophosphamide\Doxorubicin			167\76\76	NO	197\167\167	Complete Response	NO				External	Primary Tumor Field|Primary Tumor Field|Regional site|Primary Tumor Field	50|50|45|10	Gy	25|25|25|[Not Available]	257|257|257|294	NO	293|293|293|300	Complete Response|Complete Response|Complete Response|Complete Response	[Not Applicable]	2007	59	Fine needle aspiration biopsy	[Not Applicable]	Modified Radical Mastectomy	[Not Available]
TCGA-BH-A18L		811	0	811	0	811	1	811	1	811	NO	YES	BRCA.Normal	[Not Available]	WHITE	No	NO	[Not Available]	[Not Available]	Dead	0.01	811																					[Not Applicable]	2003	50	Core needle biopsy	[Not Applicable]	Other	total mastectomy and sentinel node biopsy
TCGA-BH-A18M		2207	0	2207	0	2207	1	2207	1	2207	NO	YES	BRCA.Normal	[Not Available]	WHITE	No	NO	[Not Available]	[Not Available]	Dead	0.01	2207																					[Not Applicable]	2001	39	Core needle biopsy	[Not Applicable]	Modified Radical Mastectomy	[Not Available]
TCGA-BH-A1EV	1	365	NA	NA	1	365	1	365	1	365	NO	YES	BRCA.Normal	[Not Available]	WHITE	No	YES	NO	WITH TUMOR	Dead	[Not Available]	365								NO				External	Primary Tumor Field|Regional site	6000|5000	cGy	[Not Available]|[Not Available]	48|48	NO	139|139	Radiographic Progressive Disease|Radiographic Progressive Disease	[Not Applicable]	1999	45	Fine needle aspiration biopsy	[Not Applicable]	Modified Radical Mastectomy	[Not Available]
TCGA-BH-A1FJ		1927	NA	NA	0	1927	1	1927	1	1927	NO	YES	BRCA.Normal	[Not Available]	WHITE	No	NO	[Not Available]	[Not Available]	Dead	0.01	1927																					[Not Applicable]	1998	66	Core needle biopsy	[Not Applicable]	Modified Radical Mastectomy	[Not Available]
TCGA-BH-AB28	0	287	0	287	0	287	0	287	0	287	YES	NO	BRCA.LumA	[Unknown]	WHITE	No	NO	YES	TUMOR FREE	Alive	287	[Not Applicable]	Cytoxan\Taxotere			122\122	YES	[Not Available]\\[Not Available]	[Not Applicable]	NO													[Not Applicable]	2013	53	Core needle biopsy	[Not Applicable]	Modified Radical Mastectomy	[Not Available]
TCGA-C8-A133	0	0	0	0	0	0	0	34	0	34	YES	NO	BRCA.LumA	Post (prior bilateral ovariectomy OR >12 mo since LMP with no prior hysterectomy)	WHITE	No	NO	YES	TUMOR FREE	Alive	34	[Not Applicable]																					ductal/mucinous	2010	65	Other method, specify:	Modified Radical Masectomy	Modified Radical Mastectomy	[Not Available]
TCGA-C8-A1HL	0	317	0	317	0	317	0	317	0	317	YES	NO	BRCA.LumB	Pre (<6 months since LMP AND no prior bilateral ovariectomy AND not on estrogen replacement)	ASIAN	Yes	NO	NO	TUMOR FREE	Alive	317	[Not Applicable]																					Infiltrating Mucinous-papillary ductal carcinoma	2010	38	Other method, specify:	Patey's Surgery	Other	Patey's Surgery
TCGA-D8-A1XJ	0	664	0	664	0	664	0	664	0	664	YES	NO	BRCA.Her2	Post (prior bilateral ovariectomy OR >12 mo since LMP with no prior hysterectomy)	WHITE	No	NO	YES	TUMOR FREE	Alive	664	[Not Applicable]		tamoxifen		85	YES	[Not Available]	[Not Available]														Ductal/Mucinous	2010	76	Fine needle aspiration biopsy	[Not Applicable]	Modified Radical Mastectomy	[Not Available]
TCGA-D8-A1Y1	1	302	NA	NA	1	302	1	302	1	302	YES	NO	BRCA.LumB	Post (prior bilateral ovariectomy OR >12 mo since LMP with no prior hysterectomy)	WHITE	No	NO	YES	WITH TUMOR	Dead	[Not Available]	302		Tamoxifen		58	NO	302	[Not Available]														[Not Applicable]	2010	80	Fine needle aspiration biopsy	[Not Applicable]	Modified Radical Mastectomy	[Not Available]
TCGA-D8-A73W	1	385	1	21	1	21	1	385	1	21	YES	NO	BRCA.LumA	Post (prior bilateral ovariectomy OR >12 mo since LMP with no prior hysterectomy)	WHITE	No	YES	YES	WITH TUMOR	Dead	[Not Available]	385		Tamoxifen		-709	NO	-620	Clinical Progressive Disease	Distant Metastasis	Lung	21		External	Distant site	800	cGy	1	-652	NO	-652	Stable Disease	[Not Applicable]	2013	79	Tumor resection	[Not Applicable]	Simple Mastectomy	[Not Available]
TCGA-E2-A14O	0	1359	0	1359	0	1359	0	1359	0	1359	NO	YES	BRCA.LumB	Post (prior bilateral ovariectomy OR >12 mo since LMP with no prior hysterectomy)	WHITE	No	YES	YES	TUMOR FREE	Alive	1359	[Not Applicable]		Arimidex		53	YES	[Not Available]	[Not Available]					EXTERNAL BEAM	Primary Tumor Field	5000	cGy	[Not Available]	68	NO	105	[Not Available]	[Not Applicable]	2008	76	Tumor resection	[Not Applicable]	Modified Radical Mastectomy	[Not Available]
TCGA-EW-A1PB	0	608	0	608	0	608	0	608	0	608	NO	YES	BRCA.Basal	Post (prior bilateral ovariectomy OR >12 mo since LMP with no prior hysterectomy)	BLACK OR AFRICAN AMERICAN	No	NO	NO	TUMOR FREE	Alive	608	[Not Applicable]																					[Not Applicable]	2009	70	Core needle biopsy	[Not Applicable]	Simple Mastectomy	[Not Available]
TCGA-EW-A3U0	0	532	0	532	0	532	0	532	0	532	YES	NO	BRCA.Basal	Post (prior bilateral ovariectomy OR >12 mo since LMP with no prior hysterectomy)	BLACK OR AFRICAN AMERICAN	No	YES	YES	TUMOR FREE	Alive	532	[Not Applicable]	Cisplatin\Taxotere\Cyclophosphamide\Doxorubicin\			85\85\148\148	NO	127\127\197\197	Complete Response	NO				External	Regional site	109	Gy	[Not Available]	229	NO	281	Complete Response	[Not Applicable]	2011	61	Core needle biopsy	[Not Applicable]	Other	partial left mastectomy
TCGA-EW-A424	0	715	0	715	0	715	0	715	0	715	YES	NO	BRCA.LumA	[Not Evaluated]	WHITE	No	YES	YES	TUMOR FREE	Alive	715	[Not Applicable]	Cyclophosphamide\Docetaxel	Arimidex		118\118	NO	181\181	Complete Response	NO				External	Primary Tumor Field	60	Gy	25	231	NO	281	Complete Response	[Not Applicable]	2012	51	Core needle biopsy	[Not Applicable]	Simple Mastectomy	[Not Available]
TCGA-LQ-A4E4	0	849	NA	NA	1	681	0	849	1	681	NO	YES	BRCA.LumA	Post (prior bilateral ovariectomy OR >12 mo since LMP with no prior hysterectomy)	WHITE	No	YES	YES	WITH TUMOR	Alive	849	[Not Applicable]		Anastrozole		111	YES	[Not Available]	[Not Applicable]	Distant Metastasis	Bone	681		External	Primary Tumor Field	6040	cGy	33	63	NO	111	Complete Response	[Not Applicable]	2011	73	Core needle biopsy	[Not Applicable]	Modified Radical Mastectomy	[Not Available]
TCGA-S3-AA12	0	574	0	574	0	574	0	574	0	574	YES	NO	BRCA.LumA	Post (prior bilateral ovariectomy OR >12 mo since LMP with no prior hysterectomy)	BLACK OR AFRICAN AMERICAN	Yes	NO	YES	TUMOR FREE	Alive	574	[Not Applicable]		ANASTROZOLE		58	YES	[Not Available]	[Not Applicable]	NO													[Not Applicable]	2013	82	Core needle biopsy	[Not Applicable]	Simple Mastectomy	[Not Available]
TCGA-Z7-A8R5	0	3287	NA	NA	1	181	0	3287	1	3287	NO	YES	BRCA.LumA	Post (prior bilateral ovariectomy OR >12 mo since LMP with no prior hysterectomy)	WHITE	Yes	NO	YES	WITH TUMOR	Alive	3287	[Not Applicable]	TAC			61	NO	181	Stable Disease	Locoregional Recurrence	Bone	3287											[Not Applicable]	2005	61	Core needle biopsy	[Not Applicable]	Other	Segmental Mastectomy
TCGA-3C-AALI	0	4005	0	4005	0	4005	0	4005	0	4005	NO	YES	BRCA.Her2	Post (prior bilateral ovariectomy OR >12 mo since LMP with no prior hysterectomy)	BLACK OR AFRICAN AMERICAN	No	YES	YES	TUMOR FREE	Alive	4005	[Not Applicable]								NO				[Unknown]	Primary Tumor Field	5000	cGy	25	320	NO	352	[Not Available]	[Not Applicable]	2003	50	Core needle biopsy	[Not Applicable]	Lumpectomy	[Not Available]
TCGA-3C-AALJ	0	1474	0	1474	0	1474	0	1474	0	1474	NO	YES	BRCA.LumB	Post (prior bilateral ovariectomy OR >12 mo since LMP with no prior hysterectomy)	BLACK OR AFRICAN AMERICAN	No	NO	YES	TUMOR FREE	Alive	1474	[Not Applicable]	Cyclophosphamide|Doxorubicin	Trastuzumab		63|63|151	NO	126|126|511	[Unknown]	NO													[Not Applicable]	2011	62	Core needle biopsy	[Not Applicable]	Modified Radical Mastectomy	[Not Available]
TCGA-A1-A0SG	0	434	0	434	0	434	0	434	0	434	NO	YES	BRCA.LumA	Post (prior bilateral ovariectomy OR >12 mo since LMP with no prior hysterectomy)	WHITE	No	NO	[Not Available]	[Not Available]	Alive	434	[Not Applicable]	[Not Available]			111	NO	[Not Available]	[Not Available]														micropapillary carcinoma invasive	2006	61	Core needle biopsy	[Not Applicable]	Lumpectomy	[Not Available]
TCGA-A1-A0SI	0	635	0	635	0	635	0	635	0	635	NO	YES	BRCA.LumB	[Not Available]	WHITE	No	NO	[Not Available]	TUMOR FREE	Alive	635	[Not Applicable]																					[Not Applicable]	2007	52	Fine needle aspiration biopsy	[Not Applicable]	Lumpectomy	[Not Available]
TCGA-A1-A0SO	0	852	0	852	0	852	0	852	0	852	NO	YES	BRCA.Basal	Post (prior bilateral ovariectomy OR >12 mo since LMP with no prior hysterectomy)	WHITE	No	YES	[Not Available]	TUMOR FREE	Alive	852	[Not Applicable]	[Not Available]			61	NO	180	[Not Available]					EXTERNAL BEAM	Regional site	[Not Available]	[Not Available]	[Not Available]	205	NO	266	[Not Available]	[Not Applicable]	2007	67	Core needle biopsy	[Not Applicable]	Modified Radical Mastectomy	[Not Available]
TCGA-A1-A0SQ	0	554	0	554	0	554	0	554	0	554	NO	YES	BRCA.LumA	Pre (<6 months since LMP AND no prior bilateral ovariectomy AND not on estrogen replacement)	WHITE	No	YES	[Not Available]	TUMOR FREE	Alive	554	[Not Applicable]	AC|taxol	tamoxifen		148|[Not Available]|299	NO	[Not Available]|237|[Not Available]	[Not Available]					EXTERNAL BEAM	Primary Tumor Field	[Not Available]	[Not Available]	[Not Available]	268	NO	329	[Not Available]	[Not Applicable]	2007	45	Core needle biopsy	[Not Applicable]	Modified Radical Mastectomy	[Not Available]
TCGA-A2-A04W	0	3102	0	3102	0	3102	0	3102	0	3102	NO	YES	BRCA.Her2	Pre (<6 months since LMP AND no prior bilateral ovariectomy AND not on estrogen replacement)	WHITE	No	NO	YES	TUMOR FREE	Alive	3102	[Not Applicable]	Adriamycin|Cytoxan|Taxol		Herceptin	58|58|114|198	NO	100|100|191|352	[Not Available]	NO													Apocrine	2005	50	Core needle biopsy	[Not Applicable]	Modified Radical Mastectomy	[Not Available]
TCGA-A2-A04Y	0	1099	0	1099	0	1099	0	1099	0	1099	NO	YES	BRCA.LumB	Post (prior bilateral ovariectomy OR >12 mo since LMP with no prior hysterectomy)	WHITE	No	YES	YES	TUMOR FREE	Alive	1099	[Not Applicable]	Adriamycin|Cytoxan|Taxol	Arimidex|Tamoxifen	Herceptin	93|93|149|372|273|149	NO	135|135|226|[Not Available]|371|659	[Not Available]					EXTERNAL BEAM|Regional site	Primary Tumor Field|Regional site	1000|5410	cGy	[Not Available]	293|251	NO	297|290	[Not Available]	[Not Applicable]	2008	53	Core needle biopsy	[Not Applicable]	Simple Mastectomy	[Not Available]
TCGA-A2-A0CV	0	3011	0	3011	0	3011	0	3011	0	3011	NO	YES	BRCA.LumA	Post (prior bilateral ovariectomy OR >12 mo since LMP with no prior hysterectomy)	ASIAN	No	YES	YES	TUMOR FREE	Alive	3011	[Not Applicable]	Adriamycin|Cytoxan|Taxol	Tamoxifen		64|64|120|274	NO	106|106|176|[Not Available]	[Not Available]	NO				EXTERNAL BEAM	Primary Tumor Field	[Not Available]	cGy	[Not Available]	229	NO	263	[Not Available]	[Not Applicable]	2005	41	Core needle biopsy	[Not Applicable]	Modified Radical Mastectomy	[Not Available]
TCGA-A2-A0CW	0	3283	0	3283	0	3283	0	3283	0	3283	NO	YES	BRCA.LumB	Post (prior bilateral ovariectomy OR >12 mo since LMP with no prior hysterectomy)	WHITE	No	NO	YES	TUMOR FREE	Alive	3283	[Not Applicable]		Anastrozole		156	YES	[Not Available]	[Not Available]	NO													[Not Applicable]	2006	67	Core needle biopsy	[Not Applicable]	Lumpectomy	[Not Available]
TCGA-A2-A0CY	0	1673	0	1673	0	1673	0	1673	0	1673	NO	YES	BRCA.LumB	Post (prior bilateral ovariectomy OR >12 mo since LMP with no prior hysterectomy)	WHITE	No	NO	YES	TUMOR FREE	Alive	1673	[Not Applicable]	Adriamycin|Cytoxan|Gemzar|Taxol|	Anastrozole|Anastrozole|Exemestane|Letrozole|Tamoxifen		77|77|133|133|455|634|1071|1261|197	NO	119|119|147|177|507|665|1162|[Not Available]|357	[Not Available]														[Not Applicable]	2006	63	Core needle biopsy	[Not Applicable]	Simple Mastectomy	[Not Available]
TCGA-A2-A0D4	0	767	0	767	0	767	0	767	0	767	NO	YES	BRCA.LumB	Pre (<6 months since LMP AND no prior bilateral ovariectomy AND not on estrogen replacement)	BLACK OR AFRICAN AMERICAN	No	YES	YES	TUMOR FREE	Alive	767	[Not Applicable]	Adriamycin|Cytoxan|Taxol	Tamoxifen		57|57|113|279	NO	99|99|155|[Not Available]	[Not Available]					EXTERNAL BEAM	Primary Tumor Field|Regional site|Primary Tumor Field	5040|5040|1000	cGy	[Not Available]	203|203|245	NO	244|244|251	Complete Response	[Not Applicable]	2009	37	Core needle biopsy	[Not Applicable]	Lumpectomy	[Not Available]
TCGA-A2-A0EY	0	1925	0	1925	0	1925	0	1925	0	1925	NO	YES	BRCA.LumB	Post (prior bilateral ovariectomy OR >12 mo since LMP with no prior hysterectomy)	WHITE	No	YES	YES	TUMOR FREE	Alive	1925	[Not Applicable]	Adriamycin|Cytoxan|Docetaxel	Arimidex	Herceptin|Lapatinib	105|105|183|329|183|183	NO	154|154|245|[Not Available]|[Not Available]|[Not Available]	[Not Available]					EXTERNAL BEAM	Primary Tumor Field|Primary Tumor Field|Regional site	5040|1000|5040	cGy	28|5|28	279|317|279	NO	316|328|316	[Not Available]|Complete Response	[Not Applicable]	2009	62	Core needle biopsy	[Not Applicable]	Lumpectomy	[Not Available]
TCGA-A2-A0T0	0	533	0	533	0	533	0	533	0	533	NO	YES	BRCA.Basal	Post (prior bilateral ovariectomy OR >12 mo since LMP with no prior hysterectomy)	WHITE	No	YES	YES	TUMOR FREE	Alive	533	[Not Applicable]	Adriamycin|Cytoxan|Taxotere			50|50	NO	234|234	[Not Available]					EXTERNAL BEAM	Primary Tumor Field	6040	cGy	33	262	NO	323	[Not Available]	[Not Applicable]	2009	59	Core needle biopsy	[Not Applicable]	Lumpectomy	[Not Available]
TCGA-A2-A0YC	0	990	NA	NA	1	756	0	990	1	756	NO	YES	BRCA.LumA	Post (prior bilateral ovariectomy OR >12 mo since LMP with no prior hysterectomy)	WHITE	No	YES	YES	WITH TUMOR	Alive	990	[Not Applicable]		Arimidex		103	YES	[Not Available]	[Not Available]	Locoregional Disease\Distant Metastasis	[Not Available]\Bone	756\798	756	OTHER	Primary Tumor Field	3400	cGy	10	71	NO	78	[Not Available]	[Not Applicable]	2008	59	Core needle biopsy	[Not Applicable]	Lumpectomy	[Not Available]
TCGA-A2-A0YE	0	554	0	554	0	554	0	554	0	554	NO	YES	BRCA.Basal	Post (prior bilateral ovariectomy OR >12 mo since LMP with no prior hysterectomy)	WHITE	No	YES	YES	TUMOR FREE	Alive	554	[Not Applicable]	Adriamycin|Cytoxan|Taxotere			[Not Available]	NO	[Not Available]	[Not Available]					EXTERNAL BEAM	Primary Tumor Field	6000	cGy	30	225	NO	267	[Not Available]	[Not Applicable]	2010	48	Core needle biopsy	[Not Applicable]	Lumpectomy	[Not Available]
TCGA-A2-A1G0	0	616	0	616	0	616	0	616	0	616	YES	NO	BRCA.LumA	Pre (<6 months since LMP AND no prior bilateral ovariectomy AND not on estrogen replacement)	WHITE	No	YES	YES	TUMOR FREE	Alive	616	[Not Applicable]	Adriamycin|Cytoxan|Taxotere	Tamoxifen		72|72|52|[Not Available]	NO	177|177|177|[Not Available]	[Not Available]					EXTERNAL BEAM	Regional site	6000	cGy	31	201	NO	244	[Not Available]	Infiltrating Tubulolobular Carcinoma	2010	49	Core needle biopsy	[Not Applicable]	Simple Mastectomy	[Not Available]
TCGA-A2-A1G1	0	584	0	584	0	584	0	584	0	584	YES	NO	BRCA.Basal	Post (prior bilateral ovariectomy OR >12 mo since LMP with no prior hysterectomy)	WHITE	No	YES	NO	TUMOR FREE	Alive	584	[Not Applicable]												EXTERNAL BEAM	Primary Tumor Field	6000	cGy	28	92	NO	143	[Not Available]	[Not Applicable]	2010	85	Core needle biopsy	[Not Applicable]	Lumpectomy	[Not Available]
TCGA-A2-A25B	0	1291	NA	NA	1	1290	0	1291	1	1290	YES	NO	BRCA.LumB	Pre (<6 months since LMP AND no prior bilateral ovariectomy AND not on estrogen replacement)	BLACK OR AFRICAN AMERICAN	No	YES	YES	WITH TUMOR	Alive	1291	[Not Applicable]	Adriamycin|Cytoxan|Taxotere	Tamoxifen		64|64|64|293	NO	148|148|148|[Not Available]	[Not Available]	Distant Metastasis	Bone	1290	NO	[Not Available]	[Not Available]	[Not Available]	[Not Available]	[Not Available]	188	YES	[Not Available]	[Not Available]	[Not Applicable]	2010	39	Core needle biopsy	[Not Applicable]	Simple Mastectomy	[Not Available]
TCGA-A2-A25C	0	523	0	523	0	523	0	523	0	523	YES	NO	BRCA.LumB	Pre (<6 months since LMP AND no prior bilateral ovariectomy AND not on estrogen replacement)	WHITE	No	YES	YES	TUMOR FREE	Alive	523	[Not Applicable]	Adriamycin|Cytoxan|Taxotere	Aromasin|Femara|Tamoxifen		108|108|108|476|325|292	NO	193|193|193|[Not Available]|475|325	[Not Available]					EXTERNAL BEAM	Primary Tumor Field|Regional site|Regional site	6000|5040|4500	cGy	33|28|25	276|234|234	NO	285|287|271	[Not Available]|Complete Response|Complete Response	[Not Applicable]	2010	50	Core needle biopsy	[Not Applicable]	Simple Mastectomy	[Not Available]
TCGA-A2-A3KC	0	1102	0	1102	0	1102	0	1102	0	1102	YES	NO	BRCA.LumA	Pre (<6 months since LMP AND no prior bilateral ovariectomy AND not on estrogen replacement)	BLACK OR AFRICAN AMERICAN	No	YES	YES	TUMOR FREE	Alive	1102	[Not Applicable]	Adriamycin|Cytoxan|Taxotere	Arimidex|Tamoxifen		77|77|1102|203	NO	182|182|182|[Not Available]|1101	[Not Available]	NO				EXTERNAL BEAM	[Not Available]	[Not Available]	[Not Available]	[Not Available]	[Not Available]	NO	[Not Available]	[Not Available]	[Not Applicable]	2011	55	Core needle biopsy	[Not Applicable]	Simple Mastectomy	[Not Available]
TCGA-A2-A3XT	0	2770	0	2770	0	2770	0	2770	0	2770	NO	YES	BRCA.Basal	Pre (<6 months since LMP AND no prior bilateral ovariectomy AND not on estrogen replacement)	BLACK OR AFRICAN AMERICAN	No	YES	YES	TUMOR FREE	Alive	2770	[Not Applicable]	Cyclophosphamide\Docetaxel\Doxorubicin			35\97\35	NO	83\161\83	Partial Response	NO				External	Primary Tumor Field|Regional site|Regional site|Primary Tumor Field	5040|5040|868|1000	cGy	28|28|28|5	233|233|233|278	NO	275|275|275|282	Complete Response|Complete Response|Complete Response|Complete Response	[Not Applicable]	2006	45	Excisional Biopsy	[Not Applicable]	Modified Radical Mastectomy	[Not Available]
TCGA-A2-A3XU	1	912	1	574	1	574	1	912	1	574	NO	YES	BRCA.Basal	Post (prior bilateral ovariectomy OR >12 mo since LMP with no prior hysterectomy)	BLACK OR AFRICAN AMERICAN	No	YES	YES	WITH TUMOR	Dead	[Not Available]	912	Adriamycin\Cytoxan\Taxotere\Xeloda	Arimidex		[Not Available]\[Not Available]\[Not Available]\657\596	NO	155\155\155\902\718	[Unknown]	Locoregional Recurrence\Locoregional Recurrence\Distant Metastasis	Breast recurrence\Chest wall\Bone	596\596\574	596\[Not Available]\[Not Available]	External	Regional site	4000	cGy	20	[Not Available]	NO	[Not Available]	[Unknown]	[Not Applicable]	2006	35	Excisional Biopsy	[Not Applicable]	Lumpectomy	[Not Available]
TCGA-A2-A3XW	0	1712	0	1712	0	1712	0	1712	0	1712	YES	NO	BRCA.Normal	Pre (<6 months since LMP AND no prior bilateral ovariectomy AND not on estrogen replacement)	BLACK OR AFRICAN AMERICAN	No	YES	YES	TUMOR FREE	Alive	1712	[Not Applicable]	Adriamyicin\Cyclophosphamide\Taxol	Tamoxifen		69\69\153\341	NO	139\139\223\[Not Available]	Complete Response	NO				External	Primary Tumor Field|Regional site	5040|5040	cGy	28|28	265|265	NO	308|308	Complete Response|Complete Response	[Not Applicable]	2009	42	Core needle biopsy	[Not Applicable]	Simple Mastectomy	[Not Available]
TCGA-A2-A3XY	1	1093	1	802	1	802	1	1093	1	802	YES	NO	BRCA.Basal	Post (prior bilateral ovariectomy OR >12 mo since LMP with no prior hysterectomy)	BLACK OR AFRICAN AMERICAN	No	YES	YES	WITH TUMOR	Dead	[Not Available]	1093	Adriamycin\Adriamycin\Carboplatin\Cyclophosphamide\Cyclophosphamide\Docetaxel\Gemcitabine\Paclitaxel			86\170\816\86\170\1040\816\184	NO	149\170\913\149\170\1061\1019\254	Complete Response	Distant Metastasis\Locoregional Recurrence	Lung\Mediastinal and Supraclavicular Lymph Nodes\Brain	802\813\1072	NO	External	[Unknown]|Distant site	[Not Available]|1800	cGy	[Not Available]|6	[Not Available]|1074	NO	366|1082	Complete Response|Radiographic Progressive Disease	[Not Applicable]	2010	49	Core needle biopsy	[Not Applicable]	Modified Radical Mastectomy	[Not Available]
TCGA-A2-A3Y0	0	1546	NA	NA	0	1546	0	1546	0	1546	NO	YES	BRCA.Basal	Post (prior bilateral ovariectomy OR >12 mo since LMP with no prior hysterectomy)	BLACK OR AFRICAN AMERICAN	No	NO	YES	TUMOR FREE	Alive	1546	[Not Applicable]	Adriamycin\Cytoxan\Docetaxel	Arimidex\Femara\Tamoxifen		74\74\165\[Not Available]\[Not Available]\[Not Available]	NO	137\137\247\[Not Available]\[Not Available]\[Not Available]	Complete Response	NO													[Not Applicable]	2010	57	Core needle biopsy	[Not Applicable]	Modified Radical Mastectomy	[Not Available]
TCGA-A2-A4S3	0	666	0	666	0	666	0	666	0	666	YES	NO	BRCA.LumB	Post (prior bilateral ovariectomy OR >12 mo since LMP with no prior hysterectomy)	BLACK OR AFRICAN AMERICAN	No	NO	[Unknown]	[Unknown]	Alive	666	[Not Applicable]								[Unknown]													[Not Applicable]	2012	59	Core needle biopsy	[Not Applicable]	Modified Radical Mastectomy	[Not Available]
TCGA-A7-A13E	1	614	1	556	1	556	1	614	1	556	YES	NO	BRCA.Normal	Post (prior bilateral ovariectomy OR >12 mo since LMP with no prior hysterectomy)	WHITE	No	NO	YES	WITH TUMOR	Dead	[Not Available]	614	Cyclophosphamide\Doxorubicin\Paclitaxel\Taxol	Anastrozole\Arimidex\	Bevacizumab	67\67\123\574\211\211\67	NO	108\108\207\574\589\[Not Available]\193	[Not Available]	Distant Metastasis	Lung, Bone, Liver, Brain and Skin Nodules	556	NO	EXTERNAL BEAM	Primary Tumor Field|Distant site|Distant site	6100|3000|2000	cGy	33|10|5	238|584|557	NO	287|598|563	[Not Available]	[Not Applicable]	2010	62	Core needle biopsy	[Not Applicable]	Lumpectomy	[Not Available]
TCGA-A7-A13H	0	899	0	899	1	795	0	899	1	795	YES	NO	BRCA.LumA	Post (prior bilateral ovariectomy OR >12 mo since LMP with no prior hysterectomy)	WHITE	No	NO	NO	TUMOR FREE	Alive	899	[Not Applicable]		Anastrozole		78	YES	[Not Available]	[Not Applicable]	New Primary Tumor	Skin lesion-Basal Cell Left Lower Lateral Back	795	840										[Not Applicable]	2010	61	Core needle biopsy	[Not Applicable]	Simple Mastectomy	[Not Available]
TCGA-A7-A4SA	0	454	0	454	0	454	0	454	0	454	YES	NO	BRCA.LumA	Pre (<6 months since LMP AND no prior bilateral ovariectomy AND not on estrogen replacement)	WHITE	No	NO	YES	TUMOR FREE	Alive	454	[Not Applicable]	Cyclophosphamide\Doxorubicin\Paclitaxel	Tamoxifen		73\73\136\217	NO	115\115\213\[Not Available]	Complete Response	NO													[Not Applicable]	2012	40	Core needle biopsy	[Not Applicable]	Simple Mastectomy	[Not Available]
TCGA-A7-A6VY	0	266	0	266	0	266	0	266	0	266	YES	NO	BRCA.Basal	Post (prior bilateral ovariectomy OR >12 mo since LMP with no prior hysterectomy)	BLACK OR AFRICAN AMERICAN	No	YES	YES	TUMOR FREE	Alive	266	[Not Applicable]	Cyclophosphamide\Doxorubicin\Paclitaxel			68\68\126	NO	111\111\126	Complete Response	NO				External	Primary Tumor Field|Primary Tumor Field	4500|2000	cGy	25|10	211|251	NO	247|266	Complete Response|Complete Response	[Not Applicable]	2013	48	Core needle biopsy	[Not Applicable]	Lumpectomy	[Not Available]
TCGA-A8-A06R	0	547	0	547	0	547	0	547	0	547	NO	YES	BRCA.LumB	Post (prior bilateral ovariectomy OR >12 mo since LMP with no prior hysterectomy)	[Not Available]	No	YES	YES	TUMOR FREE	Alive	547	[Not Applicable]	5-Fluorouracil\Cyclophosphamide\Doxorubicin\	Tamoxifen		59\59\59\243	NO	151\151\151\334	Complete Response	NO				External	Primary Tumor Field	60	Gy	[Not Available]	181	NO	212	Complete Response	[Not Applicable]	2007	69	[Not Available]	[Not Applicable]	Other	Surgical Resection
TCGA-A8-A06U	0	883	0	883	0	883	1	883	1	883	NO	YES	BRCA.LumA	Post (prior bilateral ovariectomy OR >12 mo since LMP with no prior hysterectomy)	[Not Available]	Yes	NO	[Unknown]	TUMOR FREE	Dead	[Not Available]	883								[Unknown]													[Not Applicable]	2008	80	[Not Available]	[Not Applicable]	Other	Surgical Resection
TCGA-A8-A075	0	518	0	518	0	518	0	518	0	518	NO	YES	BRCA.LumB	Pre (<6 months since LMP AND no prior bilateral ovariectomy AND not on estrogen replacement)	[Not Available]	No	YES	YES	TUMOR FREE	Alive	518	[Not Applicable]	Cyclophosphamide\Docetaxel\Epirubicoin	Tamoxifen		31\122\31\275	NO	122\214\122\[Not Available]	Complete Response	NO				External	Primary Tumor Field	[Not Available]	Gy	[Not Available]	214	NO	275	Complete Response	[Not Applicable]	2009	42	[Not Available]	[Not Applicable]	Other	Surgical Resection
TCGA-A8-A07F	0	577	0	577	0	577	0	577	0	577	NO	YES	BRCA.LumA	Post (prior bilateral ovariectomy OR >12 mo since LMP with no prior hysterectomy)	[Not Available]	No	YES	YES	TUMOR FREE	Alive	577	[Not Applicable]	5-Fluorouracil\Cyclophosphamide\Epirubicin	Tamoxifen		[Not Available]\[Not Available]\[Not Available]\365	NO	31\31\31\[Not Available]	Complete Response	NO				External	Primary Tumor Field	[Not Available]	[Not Available]	[Not Available]	181	NO	212	Complete Response	[Not Applicable]	2009	65	[Not Available]	[Not Applicable]	Other	Surgical Resection
TCGA-A8-A07J	0	365	0	365	0	365	0	365	0	365	NO	YES	BRCA.LumA	Pre (<6 months since LMP AND no prior bilateral ovariectomy AND not on estrogen replacement)	[Not Available]	No	YES	YES	TUMOR FREE	Alive	365	[Not Applicable]	5-Fluorouracil\Cyclophosphamide\Docetaxel\Epirubicin	Tamoxifen		31\31\92\31\184	NO	92\92\153\92\[Not Available]	Complete Response	NO				External	Primary Tumor Field	[Not Available]	[Not Available]	[Not Available]	153	NO	184	Complete Response	[Not Applicable]	2009	35	[Not Available]	[Not Applicable]	Other	Surgical Resection
TCGA-A8-A07P	0	334	0	334	0	334	0	334	0	334	NO	YES	BRCA.LumA	Post (prior bilateral ovariectomy OR >12 mo since LMP with no prior hysterectomy)	[Not Available]	No	YES	YES	TUMOR FREE	Alive	334	[Not Applicable]	5-Fluorouracil\Cyclophosphamide\Docetaxel\Doxorubicin	Anastrozole		61\61\61\61\273	NO	181\181\181\181\[Not Available]	[Unknown]	[Unknown]				External	Primary Tumor Field	[Not Available]	[Not Available]	[Not Available]	181	NO	212	[Unknown]	[Not Applicable]	2009	68	[Not Available]	[Not Applicable]	Other	Surgical Resection
TCGA-A8-A082	0	549	0	549	0	549	0	549	0	549	NO	YES	BRCA.LumB	Post (prior bilateral ovariectomy OR >12 mo since LMP with no prior hysterectomy)	[Not Available]	No	NO	[Not Available]	TUMOR FREE	Alive	549	[Not Applicable]	5-Fluorouracil\Cyclophosphamide\Docetaxel\Epirubicin	Exemestane\Letrozole		31\31\92\31\852\184\394	NO	122\122\92\122\914\[Not Available]	Complete Response														[Not Applicable]	2008	58	[Not Available]	[Not Applicable]	Other	Surgical Resection
TCGA-A8-A08R	0	30	0	30	0	30	0	30	0	30	NO	YES	BRCA.Basal	Post (prior bilateral ovariectomy OR >12 mo since LMP with no prior hysterectomy)	[Not Available]	No	NO	[Not Available]	TUMOR FREE	Alive	30	[Not Applicable]																					[Not Applicable]	2008	52	[Not Available]	[Not Applicable]	Other	Surgical Resection
TCGA-A8-A097	0	365	0	365	0	365	0	365	0	365	NO	YES	BRCA.LumA	Post (prior bilateral ovariectomy OR >12 mo since LMP with no prior hysterectomy)	[Not Available]	No	YES	YES	TUMOR FREE	Alive	365	[Not Applicable]	Cyclophosphamide\Docetaxel	Tamoxifen		61\61\31	NO	153\153\[Not Available]	Complete Response	NO				External	Primary Tumor Field	[Not Available]	Gy	[Not Available]	153	NO	184	Complete Response	[Not Applicable]	2009	65	[Not Available]	[Not Applicable]	Other	Surgical Resection
TCGA-A8-A09D	0	1522	0	1522	0	1522	0	1522	0	1522	NO	YES	BRCA.LumA	Post (prior bilateral ovariectomy OR >12 mo since LMP with no prior hysterectomy)	[Not Available]	No	YES	YES	TUMOR FREE	Alive	1522	[Not Applicable]	Cyclophosphamide\Doxorubicin\Paclitaxel\	Tamoxifen\Anastrozole		0\92\274\1400	NO	92\92\153\1400\[Not Available]	Complete Response	NO				External	Primary Tumor Field	67	Gy	[Not Available]	214	NO	274	Complete Response	[Not Applicable]	2007	47	[Not Available]	[Not Applicable]	Other	Surgical Resection
TCGA-A8-A09R	0	273	0	273	0	273	0	273	0	273	NO	YES	BRCA.LumB	Post (prior bilateral ovariectomy OR >12 mo since LMP with no prior hysterectomy)	[Not Available]	No	YES	YES	TUMOR FREE	Alive	273	[Not Applicable]		Letrozole		0	YES	[Not Available]	[Not Applicable]	NO				External	Primary Tumor Field	[Not Available]	Gy	[Not Available]	61	NO	120	Complete Response	[Not Applicable]	2009	82	[Not Available]	[Not Applicable]	Other	Surgical Resection
TCGA-A8-A0A7	0	30	0	30	0	30	0	30	0	30	NO	YES	BRCA.Her2	Post (prior bilateral ovariectomy OR >12 mo since LMP with no prior hysterectomy)	[Not Available]	No	NO	[Not Available]	TUMOR FREE	Alive	30	[Not Applicable]																					[Not Applicable]	2009	57	[Not Available]	[Not Applicable]	Other	Surgical Resection
TCGA-AC-A23C	0	585	0	585	0	585	0	585	0	585	NO	YES	BRCA.LumA	Post (prior bilateral ovariectomy OR >12 mo since LMP with no prior hysterectomy)	WHITE	No	NO	YES	TUMOR FREE	Alive	585	[Not Applicable]	Chemo, NOS			77	NO	204	Complete Response	NO													[Not Applicable]	2010	62	Core needle biopsy	[Not Applicable]	Modified Radical Mastectomy	[Not Available]
TCGA-AC-A23E	0	698	0	698	0	698	0	698	0	698	[Not Available]	[Not Available]	BRCA.LumA	[Not Available]	WHITE	No	YES	YES	TUMOR FREE	Alive	698	[Not Applicable]		Tamoxifen		111	YES	[Not Available]	[Not Applicable]	NO				External	Primary Tumor Field	6000	cGy	[Not Available]	127	NO	158	Complete Response	[Not Applicable]	2010	50	Core needle biopsy	[Not Applicable]	Modified Radical Mastectomy	[Not Available]
TCGA-AC-A2BM	0	3022	0	3022	0	3022	0	3022	0	3022	NO	YES	BRCA.LumB	[Not Available]	BLACK OR AFRICAN AMERICAN	No	NO	NO	TUMOR FREE	Alive	3022	[Not Applicable]								NO													[Not Applicable]	2005	41	Tumor resection	[Not Applicable]	Modified Radical Mastectomy	[Not Available]
TCGA-AC-A2FF	0	2759	0	2759	0	2759	0	2759	0	2759	NO	YES	BRCA.Normal	[Not Available]	ASIAN	No	YES	YES	TUMOR FREE	Alive	2759	[Not Applicable]	Adriamycin\Cytoxan\Taxol	Tamoxifen		70\70\153\382	NO	153\153\245\[Not Available]	Complete Response	NO				External	Primary Tumor Field	5040	cGy	28	336	NO	377	Complete Response	[Not Applicable]	2006	40	Core needle biopsy	[Not Applicable]	Lumpectomy	[Not Available]
TCGA-AC-A2FG	0	1853	0	1853	0	1853	0	1853	0	1853	NO	YES	BRCA.LumA	Post (prior bilateral ovariectomy OR >12 mo since LMP with no prior hysterectomy)	WHITE	No	NO	YES	TUMOR FREE	Alive	1853	[Not Applicable]		Arimidex		39	[Not Available]	[Not Available]	Complete Response	NO													[Not Applicable]	2007	79	Core needle biopsy	[Not Applicable]	Modified Radical Mastectomy	[Not Available]
TCGA-AC-A2FM	1	792	1	780	1	780	1	792	1	780	NO	YES	BRCA.Normal	Post (prior bilateral ovariectomy OR >12 mo since LMP with no prior hysterectomy)	WHITE	No	NO	NO	WITH TUMOR	Dead	[Not Available]	792								Distant Metastasis	Bone Marrow	780											[Not Applicable]	2004	87	Core needle biopsy	[Not Applicable]	Modified Radical Mastectomy	[Not Available]
TCGA-AC-A2FO	0	2255	0	2255	0	2255	0	2255	0	2255	NO	YES	BRCA.LumA	Post (prior bilateral ovariectomy OR >12 mo since LMP with no prior hysterectomy)	WHITE	No	NO	YES	TUMOR FREE	Alive	2255	[Not Applicable]	Chemo, NOS	Hormone, NOS		105\225	NO	[Not Available]\[Not Available]	Complete Response	NO													[Not Applicable]	2005	65	Core needle biopsy	[Not Applicable]	Simple Mastectomy	[Not Available]
TCGA-AC-A3HN	0	496	0	496	0	496	0	496	0	496	YES	NO	BRCA.LumA	Post (prior bilateral ovariectomy OR >12 mo since LMP with no prior hysterectomy)	WHITE	No	NO	YES	TUMOR FREE	Alive	496	[Not Applicable]								NO													[Not Applicable]	2011	87	Core needle biopsy	[Not Applicable]	Simple Mastectomy	[Not Available]
TCGA-AC-A3OD	0	451	0	451	0	451	0	451	0	451	YES	NO	BRCA.LumA	Post (prior bilateral ovariectomy OR >12 mo since LMP with no prior hysterectomy)	WHITE	No	YES	NO	TUMOR FREE	Alive	451	[Not Applicable]								NO				External	Primary Tumor Field	6040	cGy	25	76	NO	120	Complete Response	[Not Applicable]	2011	68	Core needle biopsy	[Not Applicable]	Modified Radical Mastectomy	[Not Available]
TCGA-AC-A3QP	0	675	0	675	0	675	0	675	0	675	YES	NO	BRCA.LumA	Post (prior bilateral ovariectomy OR >12 mo since LMP with no prior hysterectomy)	WHITE	No	YES	YES	TUMOR FREE	Alive	675	[Not Applicable]		Femara		115	YES	[Not Available]	[Not Applicable]	NO				External	Primary Tumor Field	6040	cGy	33	62	NO	108	Complete Response	[Not Applicable]	2011	79	Core needle biopsy	[Not Applicable]	Lumpectomy	[Not Available]
TCGA-AC-A3W7	0	471	0	471	0	471	0	471	0	471	YES	NO	BRCA.LumA	Post (prior bilateral ovariectomy OR >12 mo since LMP with no prior hysterectomy)	WHITE	No	NO	YES	TUMOR FREE	Alive	471	[Not Applicable]		Femara		65	YES	[Not Available]	[Not Applicable]	NO													[Not Applicable]	2012	66	Core needle biopsy	[Not Applicable]	Simple Mastectomy	[Not Available]
TCGA-AC-A5EH	0	511	0	511	0	511	0	511	0	511	YES	NO	BRCA.Her2	[Not Available]	BLACK OR AFRICAN AMERICAN	No	YES	NO	TUMOR FREE	Alive	511	[Not Applicable]								NO				External	Primary Tumor Field	6040	cGy	33	163	NO	216	Complete Response	[Not Applicable]	2012	76	Core needle biopsy	[Not Applicable]	Modified Radical Mastectomy	[Not Available]
TCGA-AC-A62Y	0	530	NA	NA	0	530	0	530	0	530	YES	NO	BRCA.LumA	Post (prior bilateral ovariectomy OR >12 mo since LMP with no prior hysterectomy)	WHITE	No	YES	YES	TUMOR FREE	Alive	530	[Not Applicable]								NO													[Not Applicable]	2012	79	Core needle biopsy	[Not Applicable]	Modified Radical Mastectomy	[Not Available]
TCGA-AC-A6IV	0	568	0	568	0	568	0	568	0	568	YES	NO	BRCA.LumA	[Not Available]	WHITE	No	YES	YES	TUMOR FREE	Alive	568	[Not Applicable]								NO													[Not Applicable]	2012	47	Core needle biopsy	[Not Applicable]	Modified Radical Mastectomy	[Not Available]
TCGA-AC-A6NO	0	51	0	51	0	51	0	51	0	51	YES	NO	BRCA.LumA	[Unknown]	BLACK OR AFRICAN AMERICAN	No	NO	[Unknown]	TUMOR FREE	Alive	51	[Not Applicable]																					[Not Applicable]	2011	43	Fine needle aspiration biopsy	[Not Applicable]	Modified Radical Mastectomy	[Not Available]
TCGA-AC-A8OQ	0	34	0	34	0	34	0	34	0	34	YES	NO	BRCA.Basal	Post (prior bilateral ovariectomy OR >12 mo since LMP with no prior hysterectomy)	BLACK OR AFRICAN AMERICAN	No	NO	[Unknown]	TUMOR FREE	Alive	34	[Not Applicable]																					[Not Applicable]	2011	72	Core needle biopsy	[Not Applicable]	Lumpectomy	[Not Available]
TCGA-AN-A041	0	7	0	7	0	7	0	7	0	7	NO	YES	BRCA.LumA	Pre (<6 months since LMP AND no prior bilateral ovariectomy AND not on estrogen replacement)	WHITE	No	NO	NO	TUMOR FREE	Alive	7	[Not Applicable]								[Unknown]													[Not Applicable]	2010	29	Tumor resection	[Not Applicable]	[Not Available]	[Not Available]
TCGA-AN-A04C	0	54	NA	NA	0	54	0	54	0	54	NO	YES	BRCA.Her2	Post (prior bilateral ovariectomy OR >12 mo since LMP with no prior hysterectomy)	WHITE	No	NO	[Unknown]	TUMOR FREE	Alive	54	[Not Applicable]								[Unknown]													[Not Applicable]	2008	51	Tumor resection	[Not Applicable]	Simple Mastectomy	[Not Available]
TCGA-AN-A04D	0	52	NA	NA	0	52	0	52	0	52	NO	YES	BRCA.Basal	Post (prior bilateral ovariectomy OR >12 mo since LMP with no prior hysterectomy)	WHITE	No	NO	[Unknown]	TUMOR FREE	Alive	52	[Not Applicable]								[Unknown]													[Not Applicable]	2008	58	Tumor resection	[Not Applicable]	Simple Mastectomy	[Not Available]
TCGA-AN-A0FT	0	214	0	214	0	214	0	214	0	214	NO	YES	BRCA.LumA	Post (prior bilateral ovariectomy OR >12 mo since LMP with no prior hysterectomy)	WHITE	No	NO	NO	TUMOR FREE	Alive	214	[Not Applicable]								[Unknown]													[Not Applicable]	2010	63	Tumor resection	[Not Applicable]	Modified Radical Mastectomy	[Not Available]
TCGA-AO-A03N	0	2031	1	1645	1	1645	0	2031	1	1645	NO	YES	BRCA.LumB	Post (prior bilateral ovariectomy OR >12 mo since LMP with no prior hysterectomy)	WHITE	No	NO	YES	[Not Available]	Alive	2031	[Not Applicable]	Cyclophosphamide\Doxorubicin\Paclitaxel\Paclitaxel\Gemcitabine\Tesetaxel\Vinorelbine	Arimidex\Aromasin\Femara\Fulvestrant\Tamoxifen		55\55\55\1814\1835\1699\1587\207\821\450\1639\1007	NO	153\153\153\1828\1842\1762\[Not Available]\449\1007\820\1667\[Not Available]	[Not Available]	Locoregional Disease		1645	NO										[Not Applicable]	2006	59	Core needle biopsy	[Not Applicable]	Modified Radical Mastectomy	[Not Available]
TCGA-AO-A03P	1	2911	NA	NA	1	1922	1	2911	1	1922	NO	YES	BRCA.LumB	Post (prior bilateral ovariectomy OR >12 mo since LMP with no prior hysterectomy)	BLACK OR AFRICAN AMERICAN	No	YES	NO	WITH TUMOR	Dead	[Not Available]	2911	CAPECITABINE	EXEMESTANE (AROMASIN)\FULVESTRANT\LETROZOLE (FEMARA)	BEVACIZUMAB	2422\2332\2853\1918\2451	NO	2839\2422\1881\2331\2822	[Not Available]	Distant Metastasis	Liver	1922		EXTERNAL BEAM	Primary Tumor Field	6000	cGy	30	98	NO	141	[Not Available]	[Not Applicable]	2003	54	Core needle biopsy	[Not Applicable]	Lumpectomy	[Not Available]
TCGA-AO-A03R	0	2091	0	2091	0	2091	0	2091	0	2091	NO	YES	BRCA.Normal	Post (prior bilateral ovariectomy OR >12 mo since LMP with no prior hysterectomy)	WHITE	No	YES	YES	TUMOR FREE	Alive	2091	[Not Applicable]	CYCLOPHOSPHAMIDE\DOXORUBICIN\PACLITAXEL	LETROZOLE (FEMARA)		67\67\123\192	NO	109\109\165\[Not Available]	[Not Available]					EXTERNAL BEAM	Regional site	10540	cGy	23	200	NO	245	[Not Available]	[Not Applicable]	2005	57	Core needle biopsy	[Not Applicable]	Modified Radical Mastectomy	[Not Available]
TCGA-AO-A03T	0	2124	0	2124	0	2124	0	2124	0	2124	NO	YES	BRCA.Normal	Pre (<6 months since LMP AND no prior bilateral ovariectomy AND not on estrogen replacement)	WHITE	No	NO	YES	TUMOR FREE	Alive	2124	[Not Applicable]	CYCLOPHOSPHAMIDE\DOXORUBICIN\PACLITAXEL	LETROZOLE (FEMARA)\TAMOXIFEN (NOVADEX)		80\80\136\1130\232	NO	122\122\178\[Not Available]\1095	[Not Available]	NO													[Not Applicable]	2007	42	Core needle biopsy	[Not Applicable]	Modified Radical Mastectomy	[Not Available]
TCGA-AO-A0J3	0	651	0	651	0	651	0	651	0	651	NO	YES	BRCA.LumB	Post (prior bilateral ovariectomy OR >12 mo since LMP with no prior hysterectomy)	WHITE	No	YES	YES	TUMOR FREE	Alive	651	[Not Applicable]	CYCLOPHOSPHAMIDE\DOXORUBICIN\\\PACLITAXEL\\CYCLOPHOSPHAMIDE\\FLOUROURACIL\\METHOTREXATE	ANASTROZOLE (ARIMIDEX)		66\66\121\149\149\149\245	NO	107\107\121\191\191\191\[Not Available]	[Not Available]					EXTERNAL BEAM	Regional site	10080	cGy	28	223	NO	263	[Not Available]	neuroendocrine and ductal	2009	67	Core needle biopsy	[Not Applicable]	Modified Radical Mastectomy	[Not Available]
TCGA-AO-A0J7	0	618	0	618	0	618	0	618	0	618	NO	YES	BRCA.LumB	Post (prior bilateral ovariectomy OR >12 mo since LMP with no prior hysterectomy)	WHITE	No	YES	YES	TUMOR FREE	Alive	618	[Not Applicable]	CYCLOPHOSPHAMIDE\\DOXORUBICIN\\PACLITAXEL	ANASTROZOLE (ARIMIDEX)		97\97\154\202	NO	140\140\195\[Not Available]	[Not Available]					EXTERNAL BEAM	Regional site	3060	cGy	17	258	YES	[Not Available]	[Not Available]	Ductal & Mucinous	2009	71	Core needle biopsy	[Not Applicable]	Modified Radical Mastectomy	[Not Available]
TCGA-AO-A0JJ	0	1887	0	1887	0	1887	0	1887	0	1887	NO	YES	BRCA.LumA	Post (prior bilateral ovariectomy OR >12 mo since LMP with no prior hysterectomy)	WHITE	No	YES	YES	TUMOR FREE	Alive	1887	[Not Applicable]	Abraxane\Cyclophospamide\Doxorubicin\Paclitaxel	Letrozole (Femara)		126\56\56\\112\154	NO	154\98\98\112\[Not Available]	[Not Available]					EXTERNAL BEAM	Regional site	10000	cGy	25	217	NO	256	[Not Available]	[Not Applicable]	2006	54	Core needle biopsy	[Not Applicable]	Modified Radical Mastectomy	[Not Available]
TCGA-AO-A0JM	0	2184	0	2184	0	2184	0	2184	0	2184	NO	YES	BRCA.LumB	Pre (<6 months since LMP AND no prior bilateral ovariectomy AND not on estrogen replacement)	[Not Available]	No	YES	YES	TUMOR FREE	Alive	2184	[Not Applicable]	CYCLOPHOSPHAMIDE\DOXORUBICIN\PACLITAXEL	TAMOXIFEN	TRASTUZUMAB	78\78\134\330\134	NO	120\120\177\[Not Available]\498	[Not Available]					EXTERNAL BEAM	Regional site	10000	cGy	25	260	NO	294	[Not Available]	[Not Applicable]	2005	40	Core needle biopsy	[Not Applicable]	Modified Radical Mastectomy	[Not Available]
TCGA-AO-A129	0	3286	0	3286	0	3286	0	3286	0	3286	NO	YES	BRCA.Basal	Pre (<6 months since LMP AND no prior bilateral ovariectomy AND not on estrogen replacement)	WHITE	No	YES	YES	TUMOR FREE	Alive	3286	[Not Applicable]	Cyclophosphamide\Doxorubicin\Paclitaxel			67\67\67	NO	162\162\162	[Not Available]					EXTERNAL BEAM	Regional site	[Not Available]	[Not Available]	[Not Available]	216	NO	246	[Not Available]	[Not Applicable]	2002	29	Core needle biopsy	[Not Applicable]	Modified Radical Mastectomy	[Not Available]
TCGA-AO-A12C	0	2372	0	2372	0	2372	0	2372	0	2372	NO	YES	BRCA.LumA	Pre (<6 months since LMP AND no prior bilateral ovariectomy AND not on estrogen replacement)	WHITE	No	YES	YES	TUMOR FREE	Alive	2372	[Not Applicable]	Cyclophosphamide\Doxorubicin\Paclitaxel\	Tamoxifen	Trastuzumab	116\116\179\335\179	NO	158\158\221\2149\524	[Not Available]					EXTERNAL BEAM	Regional site	9540	cGy	28	277	NO	321	[Not Available]	[Not Applicable]	2005	42	Core needle biopsy	[Not Applicable]	Lumpectomy	[Not Available]
TCGA-AR-A0TR		160	0	160	0	160	1	160	1	160	NO	YES	BRCA.LumA	Post (prior bilateral ovariectomy OR >12 mo since LMP with no prior hysterectomy)	WHITE	No	NO	YES	[Not Available]	Dead	[Not Available]	160		Tamoxifen		25	NO	160	[Not Available]														[Not Applicable]	2006	68	Other method, specify:	Biopsy not specified	Modified Radical Mastectomy	[Not Available]
TCGA-AR-A0TS	0	2558	0	2558	0	2558	0	2558	0	2558	NO	YES	BRCA.Basal	Pre (<6 months since LMP AND no prior bilateral ovariectomy AND not on estrogen replacement)	WHITE	No	YES	YES	TUMOR FREE	Alive	2558	[Not Applicable]	Cytoxan\Doxorubicin\Paclitaxel			61\61\114	NO	100\100\156	[Not Available]	NO				EXTERNAL BEAM	Primary Tumor Field	6000	cGy	30	185	NO	228	[Not Available]	[Not Applicable]	2006	46	Core needle biopsy	[Not Applicable]	Lumpectomy	[Not Available]
TCGA-AR-A0U0	0	1988	0	1988	0	1988	0	1988	0	1988	NO	YES	BRCA.Basal	Post (prior bilateral ovariectomy OR >12 mo since LMP with no prior hysterectomy)	WHITE	No	YES	[Unknown]	TUMOR FREE	Alive	1988	[Not Applicable]								NO				[Not Available]	[Not Available]	[Not Available]	[Not Available]	[Not Available]	[Not Available]	[Not Available]	[Not Available]	[Not Available]	[Not Applicable]	2004	73	Core needle biopsy	[Not Applicable]	Simple Mastectomy	[Not Available]
TCGA-AR-A0U1	0	4052	0	4052	0	4052	0	4052	0	4052	NO	YES	BRCA.Basal	Pre (<6 months since LMP AND no prior bilateral ovariectomy AND not on estrogen replacement)	WHITE	No	YES	YES	TUMOR FREE	Alive	4052	[Not Applicable]	Cytoxan\\Doxorubicin\Paclitaxel\			[Not Available]	NO	[Not Available]	[Not Available]	NO				EXTERNAL BEAM	Primary Tumor Field	6080	cGy	33	152	NO	200	[Not Available]	[Not Applicable]	2004	36	Fine needle aspiration biopsy	[Not Applicable]	Other	wide local excision
TCGA-AR-A0U3	0	4080	0	4080	0	4080	0	4080	0	4080	NO	YES	BRCA.LumA	Post (prior bilateral ovariectomy OR >12 mo since LMP with no prior hysterectomy)	WHITE	No	YES	YES	TUMOR FREE	Alive	4080	[Not Applicable]	Cytoxan\\Doxorubicin\Paclitaxel\	Anastrozole		41\41\95\166	NO	69\69\137\2015	[Not Available]	NO				EXTERNAL BEAM	Primary Tumor Field	6000	cGy	30	171	NO	210	[Not Available]	[Not Applicable]	2004	59	Core needle biopsy	[Not Applicable]	Other	Wide local excision
TCGA-AR-A1AH	0	3807	0	3807	1	1136	0	3807	1	1136	NO	YES	BRCA.Basal	Post (prior bilateral ovariectomy OR >12 mo since LMP with no prior hysterectomy)	WHITE	No	NO	YES	TUMOR FREE	Alive	3807	[Not Applicable]	[Not Available]	Tamoxifen		[Not Available]\[Not Available]	NO	[Not Available]\2241	[Not Available]	New Primary Tumor	Renal	1136											[Not Applicable]	2004	51	Core needle biopsy	[Not Applicable]	Other	Total Mastectomy
TCGA-AR-A1AS	0	1150	0	1150	0	1150	0	1150	0	1150	NO	YES	BRCA.LumA	Post (prior bilateral ovariectomy OR >12 mo since LMP with no prior hysterectomy)	ASIAN	No	YES	NO	TUMOR FREE	Alive	1150	[Not Applicable]	Cytoxan\\Doxorubicin	Anastrozole		29\29\57	NO	43\43\[Not Available]	[Not Available]	NO				EXTERNAL BEAM	Primary Tumor Field	6000	cGy	30	77	NO	118	[Not Available]	[Not Applicable]	2007	54	Core needle biopsy	[Not Applicable]	Other	Wide local excision
TCGA-AR-A24L	1	2866	1	1414	1	1414	1	2866	1	1414	NO	YES	BRCA.LumA	Pre (<6 months since LMP AND no prior bilateral ovariectomy AND not on estrogen replacement)	WHITE	No	YES	YES	WITH TUMOR	Dead	[Not Available]	2866	Cytoxan\\Doxorubicin\Paclitaxel\	Tamoxifen		[Not Available]\[Not Available]\[Not Available]\145	NO	[Not Available]\[Not Available]\[Not Available]\1414	[Not Available]	Locoregional Disease		1414		EXTERNAL BEAM	Primary Tumor Field	5000	cGy	25	243	NO	275	[Not Available]	[Not Applicable]	2005	26	Core needle biopsy	[Not Applicable]	Other	Wide local excision
TCGA-AR-A24V	0	3203	0	3203	0	3203	0	3203	0	3203	NO	YES	BRCA.LumA	Peri (6-12 months since last menstrual period)	WHITE	No	YES	YES	TUMOR FREE	Alive	3203	[Not Applicable]	Cytoxan\\Doxorubicin\Paclitaxel\	Tamoxifen\Anastrozole	Bevacizumab	53\53\109\193\1027\109	NO	95\95\151\[Not Available]\1027\178	[Not Available]	NO				EXTERNAL BEAM	[Not Available]	6600	cGy	33	200	NO	248	[Not Available]	[Not Applicable]	2006	52	Core needle biopsy	[Not Applicable]	Other	Wide local excision
TCGA-AR-A24W	0	1550	0	1550	0	1550	0	1550	0	1550	NO	YES	BRCA.LumA	Post (prior bilateral ovariectomy OR >12 mo since LMP with no prior hysterectomy)	WHITE	No	NO	YES	[Not Available]	Alive	1550	[Not Applicable]	Cytoxan\Doxorubicin\Paclitaxel	Letrozole\Anastrozole		[Not Available]\[Not Available]\[Not Available]\164\345	NO	[Not Available]\[Not Available]\[Not Available]\345\[Not Available]	[Not Available]	NO													[Not Applicable]	2006	55	Core needle biopsy	[Not Applicable]	Other	Total Mastectomy
TCGA-AR-A2LO	0	1198	0	1198	0	1198	0	1198	0	1198	NO	YES	BRCA.LumA	Pre (<6 months since LMP AND no prior bilateral ovariectomy AND not on estrogen replacement)	WHITE	No	YES	YES	TUMOR FREE	Alive	1198	[Not Applicable]	Adriamycin\\Cytoxan\\Paclitaxel	Tamoxifen\Anastrozole	Bevacizumab	44\\44\98\199\44	NO	84\84\175\903\[Not Available]\161	[Not Available]	NO				External	Primary Tumor Field	5000	cGy	25	196	NO	228	[Not Available]	[Not Applicable]	2010	46	Core needle biopsy	[Not Applicable]	Simple Mastectomy	[Not Available]
TCGA-AR-A5QP	0	1185	NA	NA	0	1185	0	1185	0	1185	NO	YES	BRCA.LumA	Post (prior bilateral ovariectomy OR >12 mo since LMP with no prior hysterectomy)	WHITE	No	YES	YES	TUMOR FREE	Alive	1185	[Not Applicable]		Tamoxifen		46	YES	[Not Available]	[Not Available]	NO				External	Primary Tumor Field	5256	cGy	20	42	NO	70	[Not Available]	[Not Applicable]	2011	54	[Not Available]	[Not Applicable]	Lumpectomy	[Not Available]
TCGA-B6-A0I5	0	8556	0	8556	0	8556	0	4550	0	4550	NO	YES	BRCA.LumA	Indeterminate (neither Pre or Postmenopausal)	WHITE	No	NO	YES	TUMOR FREE	Alive	4550	[Not Applicable]																					[Not Applicable]	1988	49	Other method, specify:	biopsy, NOS	Other	biopsy
TCGA-B6-A0IG	1	4456	NA	NA	1	4456	1	4456	1	4456	NO	YES	BRCA.LumA	Indeterminate (neither Pre or Postmenopausal)	WHITE	No	YES	YES	WITH TUMOR	Dead	0.01	4456																					[Not Applicable]	1994	50	Other method, specify:	Biopsy, NOS	Modified Radical Mastectomy	[Not Available]
TCGA-B6-A0RP	1	3126	1	2787	1	2787	1	3126	1	2787	NO	YES	BRCA.LumA	Post (prior bilateral ovariectomy OR >12 mo since LMP with no prior hysterectomy)	WHITE	No	NO	YES	[Not Available]	Dead	0.01	3126								Distant Metastasis	Bone	2787											ductal/lobular	1994	73	Other method, specify:	Biopsy, NOS	Lumpectomy	[Not Available]
TCGA-B6-A0WT	0	5739	1	3862	1	3862	0	5739	1	3862	NO	YES	BRCA.LumA	Post (prior bilateral ovariectomy OR >12 mo since LMP with no prior hysterectomy)	WHITE	No	NO	YES	TUMOR FREE	Alive	5739	[Not Applicable]								New Primary Tumor	right breast cancer contralateral	3862	3862										[Not Applicable]	1995	61	Fine needle aspiration biopsy	[Not Applicable]	Modified Radical Mastectomy	[Not Available]
TCGA-B6-A0WV	0	2417	0	2417	0	2417	1	2417	1	2417	NO	YES	BRCA.LumB	Post (prior bilateral ovariectomy OR >12 mo since LMP with no prior hysterectomy)	WHITE	No	NO	YES	TUMOR FREE	Dead	0.01	2417																					[Not Applicable]	1995	67	Incisional Biopsy	[Not Applicable]	Modified Radical Mastectomy	[Not Available]
TCGA-B6-A0WZ	0	6292	0	6292	1	5117	0	6292	1	5117	NO	YES	BRCA.LumA	Indeterminate (neither Pre or Postmenopausal)	BLACK OR AFRICAN AMERICAN	No	YES	YES	TUMOR FREE	Alive	6292	[Not Applicable]								New Primary Tumor	Bone	5117	5117										[Not Applicable]	1996	50	Fine needle aspiration biopsy	[Not Applicable]	Other	Fine Needle aspiration biopsy
TCGA-B6-A0X4	1	860	1	716	1	716	1	860	1	716	NO	YES	BRCA.LumA	Post (prior bilateral ovariectomy OR >12 mo since LMP with no prior hysterectomy)	WHITE	No	NO	YES	WITH TUMOR	Dead	0.01	860								Distant Metastasis	Bone	716											[Not Applicable]	1996	62	Incisional Biopsy	[Not Applicable]	Modified Radical Mastectomy	[Not Available]
TCGA-B6-A0X5	1	2097	1	1343	1	1343	1	2097	1	1343	NO	YES	BRCA.LumB	Post (prior bilateral ovariectomy OR >12 mo since LMP with no prior hysterectomy)	BLACK OR AFRICAN AMERICAN	No	NO	YES	WITH TUMOR	Dead	0.01	2097								Distant Metastasis	Liver and Pleura and Bone	1343											[Not Applicable]	1995	61	[Not Available]	[Not Applicable]	Modified Radical Mastectomy	[Not Available]
TCGA-B6-A1KC	0	1326	0	1326	0	1326	0	1326	0	1326	NO	YES	BRCA.LumB	Post (prior bilateral ovariectomy OR >12 mo since LMP with no prior hysterectomy)	WHITE	No	YES	YES	TUMOR FREE	Alive	1326	[Not Applicable]																					[Not Applicable]	2003	67	Core needle biopsy	[Not Applicable]	Lumpectomy	[Not Available]
TCGA-B6-A1KF	0	3088	0	3088	0	3088	0	3088	0	3088	NO	YES	BRCA.Basal	Post (prior bilateral ovariectomy OR >12 mo since LMP with no prior hysterectomy)	WHITE	No	YES	YES	TUMOR FREE	Alive	3088	[Not Applicable]																					[Not Applicable]	1998	68	Fine needle aspiration biopsy	[Not Applicable]	Other	Excisional biopsy
TCGA-BH-A0B3	0	1203	0	1203	0	1203	0	1203	0	1203	NO	YES	BRCA.Normal	Post (prior bilateral ovariectomy OR >12 mo since LMP with no prior hysterectomy)	WHITE	No	YES	YES	TUMOR FREE	Alive	1203	[Not Applicable]	CYCLOPHOSPHAMIDE\\Doxorubicin\Paclitaxel			52\52\136	NO	115\115\213	[Not Available]					EXTERNAL BEAM	Primary Tumor Field	[Not Available]	[Not Available]	[Not Available]	24	NO	72	[Not Available]	[Not Applicable]	2007	53	Core needle biopsy	[Not Applicable]	Other	Segmental mastectomy
TCGA-BH-A0B7	0	2559	0	2559	0	2559	0	2559	0	2559	NO	YES	BRCA.Normal	Pre (<6 months since LMP AND no prior bilateral ovariectomy AND not on estrogen replacement)	WHITE	No	YES	YES	TUMOR FREE	Alive	2559	[Not Applicable]	Adriamycin\Taxol			105\196	NO	168\378	Complete Response	NO				External	Primary Tumor Field|Regional site	5040|4860	cGy	28|27	305|305	NO	356|356	Complete Response|Complete Response	[Not Applicable]	2006	42	Core needle biopsy	[Not Applicable]	Other	right total mastectomy with sentinel lymph node dissection right reconstruction with TRAMP
TCGA-BH-A0BF	0	1324	0	1324	0	1324	1	1324	1	1324	NO	YES	BRCA.LumB	Post (prior bilateral ovariectomy OR >12 mo since LMP with no prior hysterectomy)	WHITE	No	NO	NO	TUMOR FREE	Dead	[Not Available]	1324								NO													[Not Applicable]	2009	56	Core needle biopsy	[Not Applicable]	Other	Total mastectomy with sentinel lymph node biopsy
TCGA-BH-A0BJ	0	660	0	660	0	660	0	660	0	660	NO	YES	BRCA.Normal	Pre (<6 months since LMP AND no prior bilateral ovariectomy AND not on estrogen replacement)	WHITE	No	YES	YES	TUMOR FREE	Alive	660	[Not Applicable]	CYCLOPHOSPHAMIDE\\DOXORUBICIN\PACLITAXEL	ARIMIDEX		126\126\219\343	NO	198\198\296\[Not Available]	[Not Available]					EXTERNAL BEAM	Primary Tumor Field	6040	cGy	33	398	NO	443	[Not Available]	[Not Applicable]	2008	41	Core needle biopsy	[Not Applicable]	Other	Segmental mastectomy
TCGA-BH-A0BM	0	1876	0	1876	0	1876	0	1876	0	1876	NO	YES	BRCA.Normal	Post (prior bilateral ovariectomy OR >12 mo since LMP with no prior hysterectomy)	WHITE	No	NO	YES	TUMOR FREE	Alive	1876	[Not Applicable]	ADRIAMYCIN\CYTOXAN\TAXOTERE			80\80\164	NO	138\138\229	[Not Available]														[Not Applicable]	2007	54	Core needle biopsy	[Not Applicable]	Lumpectomy	[Not Available]
TCGA-BH-A0BV	0	1519	0	1519	0	1519	0	1519	0	1519	NO	YES	BRCA.Normal	Post (prior bilateral ovariectomy OR >12 mo since LMP with no prior hysterectomy)	WHITE	No	NO	YES	TUMOR FREE	Alive	1519	[Not Applicable]	CYCLOPHOSPHAMIDE\\DOXORUBICIN\\PACLITAXEL\	ARIMIDEX		88\\88\174\262	NO	153\153\262\[Not Available]	[Not Available]														[Not Applicable]	2006	78	Core needle biopsy	[Not Applicable]	Modified Radical Mastectomy	[Not Available]
TCGA-BH-A0C7	0	2767	0	2767	0	2767	0	2767	0	2767	NO	YES	BRCA.LumB	Peri (6-12 months since last menstrual period)	WHITE	No	NO	YES	TUMOR FREE	Alive	2767	[Not Applicable]	Adriamycin\Cytoxan\Taxol			50\50\50	NO	113\113\\113	Complete Response	NO													[Not Applicable]	2006	48	Core needle biopsy	[Not Applicable]	Simple Mastectomy	[Not Available]
TCGA-BH-A0DH	0	1156	0	1156	0	1156	0	1156	0	1156	NO	YES	BRCA.Normal	Post (prior bilateral ovariectomy OR >12 mo since LMP with no prior hysterectomy)	WHITE	No	YES	YES	TUMOR FREE	Alive	1156	[Not Applicable]	CYCLOPHOSPHAMIDE\\DOXORUBICIN\\TAXOTERE	FEMARA		71\\71\71\164	NO	143\143\143\[Not Available]	[Not Available]					EXTERNAL BEAM	Primary Tumor Field	6000	cGy	30	189	NO	233	[Not Available]	[Not Applicable]	2007	63	Core needle biopsy	[Not Applicable]	Other	Segmental mastectomy
TCGA-BH-A0DI	0	912	0	912	0	912	0	912	0	912	NO	YES	BRCA.LumA	Post (prior bilateral ovariectomy OR >12 mo since LMP with no prior hysterectomy)	WHITE	No	YES	YES	TUMOR FREE	Alive	912	[Not Applicable]	Adriamycin\\Cytoxan\Taxol			131\131\215	NO	194\194\319	Complete Response	NO				External	Primary Tumor Field|Regional site|Primary Tumor Field	50|45|10	Gy	28|25|5	362|322|363	NO	402|357|369	Complete Response|Complete Response|Complete Response	[Not Applicable]	2009	63	Core needle biopsy	[Not Applicable]	Modified Radical Mastectomy	[Not Available]
TCGA-BH-A0DQ	0	98	0	98	0	98	0	309	0	98	NO	YES	BRCA.LumA	Pre (<6 months since LMP AND no prior bilateral ovariectomy AND not on estrogen replacement)	WHITE	No	YES	YES	TUMOR FREE	Alive	98	[Not Applicable]	CYCLOPHOSPHAMIDE\\DOXORUBICIN\TAXOL			141\141\225	NO	204\204\309	[Not Available]					EXTERNAL BEAM	Primary Tumor Field	6040	cGy	[Not Available]	329	NO	377	[Not Available]	[Not Applicable]	2009	42	Core needle biopsy	[Not Applicable]	Other	Segmental mastectomy
TCGA-BH-A0DZ	0	495	0	495	0	495	0	495	0	495	NO	YES	BRCA.Normal	Pre (<6 months since LMP AND no prior bilateral ovariectomy AND not on estrogen replacement)	WHITE	No	NO	YES	TUMOR FREE	Alive	495	[Not Applicable]	CARBOPLATIN\\DOCETAXEL	TAMOXIFEN	HERCEPTIN	89\89\234\89	NO	217\217\[Not Available]\224	[Not Available]														[Not Applicable]	2009	43	Core needle biopsy	[Not Applicable]	Simple Mastectomy	[Not Available]
TCGA-BH-A0E1	0	477	0	477	0	477	0	596	0	477	NO	YES	BRCA.Normal	Peri (6-12 months since last menstrual period)	WHITE	No	NO	YES	TUMOR FREE	Alive	477	[Not Applicable]	ADRIAMYCIN\CYTOXAN\TAXOTERE	ARIMIDEX		140\140\308\349	NO	203\203\596\[Not Available]	[Not Available]														[Not Applicable]	2009	52	Core needle biopsy	[Not Applicable]	Simple Mastectomy	[Not Available]
TCGA-BH-A0E7	0	1363	0	1363	0	1363	0	1363	0	1363	NO	YES	BRCA.LumA	Post (prior bilateral ovariectomy OR >12 mo since LMP with no prior hysterectomy)	WHITE	No	YES	YES	TUMOR FREE	Alive	1363	[Not Applicable]		ARIMIDEX		26	YES	[Not Available]	[Not Available]					EXTERNAL BEAM	Primary Tumor Field	5940	cGy	33	74	NO	124	[Not Available]	[Not Applicable]	2006	79	Excisional Biopsy	[Not Applicable]	Other	Segmental mastectomy
TCGA-BH-A0E9	0	2489	0	2489	0	2489	0	2489	0	2489	NO	YES	BRCA.LumA	Post (prior bilateral ovariectomy OR >12 mo since LMP with no prior hysterectomy)	WHITE	No	YES	YES	TUMOR FREE	Alive	2489	[Not Applicable]	Adriamycin\Cytoxan\Taxotere			96\96\96	NO	503\503\503	Complete Response	NO				External	Primary Tumor Field|Primary Tumor Field	5040|1400	cGy	28|7	150|192	NO	189|201	Complete Response|Complete Response	[Not Applicable]	2006	53	Core needle biopsy	[Not Applicable]	Modified Radical Mastectomy	[Not Available]
TCGA-BH-A0GY	0	923	0	923	0	923	0	917	0	917	NO	YES	BRCA.LumA	Post (prior bilateral ovariectomy OR >12 mo since LMP with no prior hysterectomy)	WHITE	No	YES	YES	TUMOR FREE	Alive	917	[Not Applicable]	Adriamycin\Cyotxan\	Arimidex		202\202\351	NO	[Not Available]\[Not Available]\[Not Available]	[Not Available]					EXTERNAL BEAM	Primary Tumor Field	6040	cGy	33	317	NO	365	[Not Available]	[Not Applicable]	2008	67	Core needle biopsy	[Not Applicable]	Other	Segmental mastectomy
TCGA-BH-A0HK	0	178	0	178	0	178	0	178	0	178	NO	YES	BRCA.Normal	Post (prior bilateral ovariectomy OR >12 mo since LMP with no prior hysterectomy)	WHITE	No	NO	YES	TUMOR FREE	Alive	178	[Not Applicable]		ARIMIDEX		38	YES	[Not Available]	[Not Available]														[Not Applicable]	2010	81	Core needle biopsy	[Not Applicable]	Modified Radical Mastectomy	[Not Available]
TCGA-BH-A0HL	0	72	0	72	0	72	0	492	0	72	NO	YES	BRCA.LumA	Post (prior bilateral ovariectomy OR >12 mo since LMP with no prior hysterectomy)	WHITE	No	NO	YES	TUMOR FREE	Alive	72	[Not Applicable]	CYCLOPHOSPHAMIDE\DOXORUBICIN\TAXOTERE	ARIMIDEX		72\72\156\492	NO	135\135\237\[Not Available]	[Not Available]														[Not Applicable]	2009	56	Core needle biopsy	[Not Applicable]	Modified Radical Mastectomy	[Not Available]
TCGA-BH-A0HX	0	829	0	829	0	829	0	829	0	829	NO	YES	BRCA.LumA	Post (prior bilateral ovariectomy OR >12 mo since LMP with no prior hysterectomy)	WHITE	No	NO	YES	TUMOR FREE	Alive	829	[Not Applicable]	Adrimycin\\Cytoxan\Taxotere	Arimidex		117\117\[Not Available]\278	NO	[Not Available]\[Not Available]\[Not Available]\[Not Available]	[Not Available]														[Not Applicable]	2008	54	Core needle biopsy	[Not Applicable]	Simple Mastectomy	[Not Available]
TCGA-BH-A18N		1148	0	1148	0	1148	1	468	1	468	NO	YES	BRCA.Normal	[Not Available]	WHITE	No	NO	NO	[Unknown]	Dead	[Not Available]	468								[Unknown]													[Not Applicable]	2001	88	Fine needle aspiration biopsy	[Not Applicable]	Modified Radical Mastectomy	[Not Available]
TCGA-BH-A18Q		1692	0	1692	0	1692	1	1692	1	1692	NO	YES	BRCA.Normal	[Not Available]	WHITE	No	NO	[Not Available]	[Not Available]	Dead	0.01	1692																					[Not Applicable]	2001	56	Core needle biopsy	[Not Applicable]	Modified Radical Mastectomy	[Not Available]
TCGA-BH-A18R	0	1142	0	1142	0	1142	1	1142	1	1142	NO	YES	BRCA.Normal	[Not Available]	WHITE	No	NO	[Not Available]	TUMOR FREE	Dead	0.01	1142																					[Not Applicable]	2001	50	Incisional Biopsy	[Not Applicable]	Modified Radical Mastectomy	[Not Available]
TCGA-BH-A18V		1556	0	1556	0	1556	1	1556	1	1556	NO	YES	BRCA.Normal	[Not Available]	WHITE	No	NO	[Not Available]	[Not Available]	Dead	0.01	1556																					[Not Applicable]	2001	48	Core needle biopsy	[Not Applicable]	Other	Modified radical mastectomy with left breast biopsy
TCGA-BH-A1ES	1	3462	NA	NA	1	3462	1	3462	1	3462	NO	YES	BRCA.LumA	Pre (<6 months since LMP AND no prior bilateral ovariectomy AND not on estrogen replacement)	WHITE	No	NO	[Not Available]	WITH TUMOR	Dead	0.01	3462																					[Not Applicable]	1999	35	Tumor resection	[Not Applicable]	Other	total mastectomy with rigth axillary lymph node and sentinel lymph node dissection
TCGA-BH-A1EW	1	1694	NA	NA	1	1694	1	1694	1	1694	NO	YES	BRCA.LumA	Pre (<6 months since LMP AND no prior bilateral ovariectomy AND not on estrogen replacement)	WHITE	No	NO	[Not Available]	WITH TUMOR	Dead	0.01	1694																					[Not Applicable]	1999	38	Core needle biopsy	[Not Applicable]	Other	Left segmental mastectomy with level 1 and level 2 axillary dissection
TCGA-BH-A1EX	1	1508	NA	NA	1	1508	1	1508	1	1508	NO	YES	BRCA.LumA	Post (prior bilateral ovariectomy OR >12 mo since LMP with no prior hysterectomy)	WHITE	No	NO	[Not Available]	WITH TUMOR	Dead	0.01	1508																					[Not Applicable]	2000	67	Core needle biopsy	[Not Applicable]	Other	Right segmental mastectomy with sentinel lymph node and axillary lymph node biopsy
TCGA-BH-A1FE	1	2273	NA	NA	1	2273	1	2273	1	2273	NO	YES	BRCA.Normal	[Not Available]	WHITE	No	NO	[Not Available]	WITH TUMOR	Dead	0.01	2273																					[Not Applicable]	1998	31	Core needle biopsy	[Not Applicable]	Modified Radical Mastectomy	[Not Available]
TCGA-BH-A1FL	1	1673	NA	NA	1	1673	1	1673	1	1673	NO	YES	BRCA.LumA	[Not Available]	WHITE	No	NO	[Not Available]	WITH TUMOR	Dead	0.01	1673																					[Not Applicable]	1998	69	Fine needle aspiration biopsy	[Not Applicable]	Other	needle directed right breast biopsy with left segmental mastectomy with axillary lymph node dissection
TCGA-BH-A203	1	1174	NA	NA	1	1174	1	1174	1	1174	NO	YES	BRCA.Normal	Post (prior bilateral ovariectomy OR >12 mo since LMP with no prior hysterectomy)	WHITE	No	NO	[Not Available]	WITH TUMOR	Dead	0.01	1174																					[Not Applicable]	1996	78	[Not Available]	[Not Applicable]	Lumpectomy	[Not Available]
TCGA-BH-A204		2534	NA	NA	0	2534	1	2534	1	2534	NO	YES	BRCA.Normal	Post (prior bilateral ovariectomy OR >12 mo since LMP with no prior hysterectomy)	WHITE	No	NO	[Not Available]	[Not Available]	Dead	0.01	2534																					[Not Applicable]	1996	80	Fine needle aspiration biopsy	[Not Applicable]	Modified Radical Mastectomy	[Not Available]
TCGA-BH-A208	0	1759	NA	NA	0	1759	1	1759	1	1759	NO	YES	BRCA.Normal	[Not Available]	WHITE	No	NO	[Not Available]	TUMOR FREE	Dead	0.01	1759																					[Not Applicable]	1995	48	Core needle biopsy	[Not Applicable]	Lumpectomy	[Not Available]
TCGA-BH-A28Q	0	1119	NA	NA	0	1119	0	1119	0	1119	NO	YES	BRCA.LumA	Pre (<6 months since LMP AND no prior bilateral ovariectomy AND not on estrogen replacement)	WHITE	No	NO	NO	TUMOR FREE	Alive	1119	[Not Applicable]								NO													[Not Applicable]	2010	46	Fine needle aspiration biopsy	[Not Applicable]	Modified Radical Mastectomy	[Not Available]
TCGA-BH-A5IZ	0	567	0	567	0	567	0	567	0	567	YES	NO	BRCA.Basal	Post (prior bilateral ovariectomy OR >12 mo since LMP with no prior hysterectomy)	BLACK OR AFRICAN AMERICAN	No	YES	YES	TUMOR FREE	Alive	567	[Not Applicable]	Adriamycin\\Cyclophosphamide\Taxotere			77\\77\161	NO	140\140\161	Complete Response	NO				[Unknown]	[Unknown]	[Not Available]	[Not Available]	[Not Available]	280	NO	323	Complete Response	[Not Applicable]	2012	51	Core needle biopsy	[Not Applicable]	Lumpectomy	[Not Available]
TCGA-BH-A8G0	0	662	0	662	0	662	0	662	0	662	YES	NO	BRCA.LumA	Peri (6-12 months since last menstrual period)	WHITE	No	NO	YES	TUMOR FREE	Alive	662	[Not Applicable]	Cytoxan\Taxotere			155\155	NO	267\267	Complete Response	NO													[Not Applicable]	2012	54	Core needle biopsy	[Not Applicable]	Simple Mastectomy	[Not Available]
TCGA-C8-A12K	0	0	0	0	0	0	0	0	0	0	YES	NO	BRCA.Basal	Post (prior bilateral ovariectomy OR >12 mo since LMP with no prior hysterectomy)	ASIAN	No	NO	[Not Available]	TUMOR FREE	Alive	0	[Not Applicable]																					[Not Applicable]	2010	80	Other method, specify:	Patey's Surgery	Other	Pateys surgery
TCGA-C8-A12P	0	358	0	358	0	358	0	358	0	358	YES	NO	BRCA.Her2	Post (prior bilateral ovariectomy OR >12 mo since LMP with no prior hysterectomy)	ASIAN	No	NO	NO	TUMOR FREE	Alive	358	[Not Applicable]																					[Not Applicable]	2010	55	Other method, specify:	Patey's Surgery	Other	Patey's Surgery
TCGA-C8-A12U	0	385	0	385	0	385	0	385	0	385	YES	NO	BRCA.LumB	Pre (<6 months since LMP AND no prior bilateral ovariectomy AND not on estrogen replacement)	ASIAN	No	NO	NO	TUMOR FREE	Alive	385	[Not Applicable]																					[Not Applicable]	2010	46	Other method, specify:	Patey's Surgery	Other	Patey's Surgery
TCGA-C8-A12X	0	385	0	385	0	385	0	385	0	385	YES	NO	BRCA.LumA	Post (prior bilateral ovariectomy OR >12 mo since LMP with no prior hysterectomy)	ASIAN	No	NO	YES	TUMOR FREE	Alive	385	[Not Applicable]																					[Not Applicable]	2010	62	Other method, specify:	Patey's Surgery	Other	Patey's Surgery
TCGA-C8-A12Y	0	1476	0	1476	0	1476	0	1476	0	1476	YES	NO	BRCA.LumA	Pre (<6 months since LMP AND no prior bilateral ovariectomy AND not on estrogen replacement)	ASIAN	No	YES	YES	TUMOR FREE	Alive	1476	[Not Applicable]								NO													[Not Applicable]	2010	44	Other method, specify:	Patey's Surgery	Other	Patey's Surgery
TCGA-C8-A12Z	0	382	0	382	0	382	0	382	0	382	YES	NO	BRCA.Her2	Peri (6-12 months since last menstrual period)	ASIAN	No	NO	YES	TUMOR FREE	Alive	382	[Not Applicable]	5-Flourouracil\\Cyclophosphamide\Doxorubicin			102\102\102	NO	107\107\107	Complete Response	NO													[Not Applicable]	2010	45	Core needle biopsy	[Not Applicable]	Other	Patey's Surgery
TCGA-C8-A132	0	383	0	383	0	383	0	383	0	383	YES	NO	BRCA.LumA	Post (prior bilateral ovariectomy OR >12 mo since LMP with no prior hysterectomy)	ASIAN	No	NO	YES	TUMOR FREE	Alive	383	[Not Applicable]								NO													[Not Applicable]	2010	56	Core needle biopsy	[Not Applicable]	Other	Modified Radical Masectomy
TCGA-C8-A135	0	393	0	393	0	393	0	393	0	393	YES	NO	BRCA.Her2	Post (prior bilateral ovariectomy OR >12 mo since LMP with no prior hysterectomy)	ASIAN	No	NO	YES	TUMOR FREE	Alive	393	[Not Applicable]	5-Flourouracil\Cyclophosphamide\Doxorubicin\Taxol			40\40\40\40	NO	51\51\51\51	Complete Response	NO													[Not Applicable]	2010	64	Core needle biopsy	[Not Applicable]	Modified Radical Mastectomy	[Not Available]
TCGA-C8-A137	0	379	1	136	1	136	0	379	1	136	YES	NO	BRCA.Her2	Pre (<6 months since LMP AND no prior bilateral ovariectomy AND not on estrogen replacement)	ASIAN	No	NO	YES	WITH TUMOR	Alive	379	[Not Applicable]								Locoregional Recurrence		136		External	Local Recurrence	60	Gy	30	137	NO	[Not Available]	Stable Disease	[Not Applicable]	2010	34	Core needle biopsy	[Not Applicable]	Modified Radical Mastectomy	[Not Available]
TCGA-C8-A1HK	0	366	0	366	0	366	0	366	0	366	YES	NO	BRCA.Her2	Peri (6-12 months since last menstrual period)	ASIAN	No	NO	NO	TUMOR FREE	Alive	366	[Not Applicable]																					[Not Applicable]	2010	53	Other method, specify:	Patey's Surgery	Other	Patey's Surgery
TCGA-C8-A26W	0	381	0	381	0	381	0	381	0	381	YES	NO	BRCA.LumB	Post (prior bilateral ovariectomy OR >12 mo since LMP with no prior hysterectomy)	ASIAN	No	NO	YES	TUMOR FREE	Alive	381	[Not Applicable]	Cyclophosphamide\Doxorubicin			23	NO	193	Complete Response	NO													[Not Applicable]	2010	58	Tumor resection	[Not Applicable]	Modified Radical Mastectomy	[Not Available]
TCGA-C8-A273	0	513	0	513	0	513	0	513	0	513	YES	NO	BRCA.LumA	Pre (<6 months since LMP AND no prior bilateral ovariectomy AND not on estrogen replacement)	ASIAN	No	NO	YES	TUMOR FREE	Alive	513	[Not Applicable]		Tamoxifen		13	YES	[Not Available]	[Discrepancy]	NO													[Not Applicable]	2010	29	Other method, specify:	Patey's Surgery	Other	Patey's Surgery
TCGA-C8-A27A	0	747	0	747	0	747	0	747	0	747	YES	NO	BRCA.LumB	Peri (6-12 months since last menstrual period)	ASIAN	No	NO	YES	TUMOR FREE	Alive	747	[Not Applicable]	5-Flourouracil\Cyclophosphamide\Doxorubicin\Taxol			411	NO	434	Complete Response	NO													[Not Applicable]	2010	48	Tumor resection	[Not Applicable]	Modified Radical Mastectomy	[Not Available]
TCGA-C8-A8HQ	0	380	0	380	0	380	0	380	0	380	YES	NO	BRCA.LumB	Post (prior bilateral ovariectomy OR >12 mo since LMP with no prior hysterectomy)	ASIAN	No	NO	NO	TUMOR FREE	Alive	380	[Not Applicable]								NO													[Not Applicable]	2013	53	Core needle biopsy	[Not Applicable]	Modified Radical Mastectomy	[Not Available]
TCGA-D8-A140	0	403	0	403	0	403	0	403	0	403	YES	NO	BRCA.LumA	Post (prior bilateral ovariectomy OR >12 mo since LMP with no prior hysterectomy)	WHITE	No	NO	YES	TUMOR FREE	Alive	403	[Not Applicable]	doxorubicin+cyclophosphamid			27	NO	181	[Not Available]														[Not Applicable]	2010	62	Core needle biopsy	[Not Applicable]	Modified Radical Mastectomy	[Not Available]
TCGA-D8-A1J8	0	431	0	431	0	431	0	431	0	431	YES	NO	BRCA.LumB	Post (prior bilateral ovariectomy OR >12 mo since LMP with no prior hysterectomy)	WHITE	No	NO	YES	TUMOR FREE	Alive	431	[Not Applicable]		nolvadex		32	YES	[Not Available]	[Not Available]					EXTERNAL BEAM	Primary Tumor Field	4500	cGy	[Not Available]	532	NO	554	[Not Available]	[Not Applicable]	2010	77	Fine needle aspiration biopsy	[Not Applicable]	Modified Radical Mastectomy	[Not Available]
TCGA-D8-A1JB	0	1688	0	1688	0	1688	0	1688	0	1688	YES	NO	BRCA.LumA	Post (prior bilateral ovariectomy OR >12 mo since LMP with no prior hysterectomy)	WHITE	No	YES	YES	TUMOR FREE	Alive	1688	[Not Applicable]	adriamycin\cyclophosphamide			51	NO	111	[Not Available]	NO													[Not Applicable]	2010	54	Fine needle aspiration biopsy	[Not Applicable]	Modified Radical Mastectomy	[Not Available]
TCGA-D8-A1JD	0	552	0	552	0	552	0	552	0	552	YES	NO	BRCA.LumB	Pre (<6 months since LMP AND no prior bilateral ovariectomy AND not on estrogen replacement)	WHITE	No	YES	YES	TUMOR FREE	Alive	552	[Not Applicable]	Adriamycin\cyclophosphamide			50	NO	113	[Not Available]					EXTERNAL BEAM	Primary Tumor Field	4500	cGy	20	151	NO	183	[Not Available]	[Not Applicable]	2010	41	Core needle biopsy	[Not Applicable]	Modified Radical Mastectomy	[Not Available]
TCGA-D8-A1JM	0	590	0	590	0	590	0	590	0	590	YES	NO	BRCA.Basal	Post (prior bilateral ovariectomy OR >12 mo since LMP with no prior hysterectomy)	WHITE	No	YES	YES	TUMOR FREE	Alive	590	[Not Applicable]	doxorubicine cyclophosphamide tamoxifen			39	NO	144	[Not Available]					EXTERNAL BEAM	Primary Tumor Field	9000	cGy	45	171	NO	196	[Not Available]	[Not Applicable]	2010	59	Fine needle aspiration biopsy	[Not Applicable]	Modified Radical Mastectomy	[Not Available]
TCGA-D8-A1X9	0	727	NA	NA	0	727	0	727	0	727	YES	NO	BRCA.LumA	Post (prior bilateral ovariectomy OR >12 mo since LMP with no prior hysterectomy)	WHITE	No	YES	YES	TUMOR FREE	Alive	727	[Not Applicable]	adriamycin+cyclophosphamide			197	NO	320	[Not Available]					EXTERNAL BEAM	Primary Tumor Field	4500	cGy	20	320	NO	350	[Not Available]	[Not Applicable]	2010	66	Core needle biopsy	[Not Applicable]	Modified Radical Mastectomy	[Not Available]
TCGA-D8-A1XB	0	552	0	552	0	552	0	552	0	552	YES	NO	BRCA.LumA	Post (prior bilateral ovariectomy OR >12 mo since LMP with no prior hysterectomy)	WHITE	No	YES	NO	TUMOR FREE	Alive	552	[Not Applicable]												EXTERNAL BEAM	Primary Tumor Field	5000	cGy	25	74	NO	111	[Not Available]	[Not Applicable]	2010	62	Core needle biopsy	[Not Applicable]	Modified Radical Mastectomy	[Not Available]
TCGA-D8-A1XK	0	441	0	441	0	441	0	441	0	441	YES	NO	BRCA.Basal	Post (prior bilateral ovariectomy OR >12 mo since LMP with no prior hysterectomy)	WHITE	No	YES	YES	TUMOR FREE	Alive	441	[Not Applicable]	doxorubicine+cyclophosphamide\paclitaxelum			65\65\149	NO	128\128\233	[Not Available]					EXTERNAL BEAM	Primary Tumor Field	9000	cGy	45	253	NO	281	[Not Available]	[Not Applicable]	2010	55	Fine needle aspiration biopsy	[Not Applicable]	Modified Radical Mastectomy	[Not Available]
TCGA-D8-A1XL	0	606	0	606	0	606	0	606	0	606	YES	NO	BRCA.LumB	Pre (<6 months since LMP AND no prior bilateral ovariectomy AND not on estrogen replacement)	WHITE	No	YES	YES	TUMOR FREE	Alive	606	[Not Applicable]	doxorubicine+cyclophosphamide+tamoxifen	tamoxiphene+leuporeline+gosereline		65\250	NO	128\[Not Available]	[Not Available]					EXTERNAL BEAM	Primary Tumor Field	11000	cGy	55	211	NO	249	[Not Available]	[Not Applicable]	2010	34	Fine needle aspiration biopsy	[Not Applicable]	Lumpectomy	[Not Available]
TCGA-D8-A1XO	0	1682	0	1682	0	1682	0	1682	0	1682	YES	NO	BRCA.LumA	Post (prior bilateral ovariectomy OR >12 mo since LMP with no prior hysterectomy)	WHITE	No	YES	YES	TUMOR FREE	Alive	1682	[Not Applicable]		Tamoxifen		93	YES	[Not Available]	[Discrepancy]	NO				EXTERNAL BEAM	Primary Tumor Field	4500	cGy	25	93	NO	119	[Not Available]	[Not Applicable]	2010	56	Core needle biopsy	[Not Applicable]	Modified Radical Mastectomy	[Not Available]
TCGA-D8-A1XR	0	482	0	482	0	482	0	482	0	482	YES	NO	BRCA.LumB	Post (prior bilateral ovariectomy OR >12 mo since LMP with no prior hysterectomy)	WHITE	No	NO	YES	TUMOR FREE	Alive	482	[Not Applicable]	adriamycin+cyclophosphamide			105	NO	168	[Not Available]														[Not Applicable]	2010	56	Core needle biopsy	[Not Applicable]	Modified Radical Mastectomy	[Not Available]
TCGA-D8-A27K	0	1461	0	1461	0	1461	0	1461	0	1461	YES	NO	BRCA.LumA	Post (prior bilateral ovariectomy OR >12 mo since LMP with no prior hysterectomy)	WHITE	No	NO	YES	TUMOR FREE	Alive	1461	[Not Applicable]	adriamycin+cyclophosphamid	Tamoxifen		49\49	NO	117\[Not Available]	[Not Available]	NO													[Not Applicable]	2011	47	Fine needle aspiration biopsy	[Not Applicable]	Modified Radical Mastectomy	[Not Available]
TCGA-E2-A10B	0	1141	NA	NA	1	195	0	1141	1	195	NO	YES	BRCA.LumA	Post (prior bilateral ovariectomy OR >12 mo since LMP with no prior hysterectomy)	WHITE	No	YES	YES	[Not Available]	Alive	1141	[Not Applicable]	Carboplatin\Paclitaxel\Pemetrexed	Arimidex		252\252\657\232	NO	398\398\748\[Not Available]	[Not Available]	New Primary Tumor	Lung	195	195	EXTERNAL BEAM	Primary Tumor Field	6000	cGy	30	368	NO	413	[Not Available]	[Not Applicable]	2007	67	Core needle biopsy	[Not Applicable]	Lumpectomy	[Not Available]
TCGA-E2-A10C	0	1220	0	1220	0	1220	0	1220	0	1220	NO	YES	BRCA.LumB	Post (prior bilateral ovariectomy OR >12 mo since LMP with no prior hysterectomy)	WHITE	No	YES	YES	TUMOR FREE	Alive	1220	[Not Applicable]	Taxol\Cytoxan\Adriamycin	Arimidex\Femara		160\95\95\282\343	NO	252\139\139\343\[Not Available]	[Not Available]					EXTERNAL BEAM	Primary Tumor Field	6040	cGy	29	279	NO	328	[Not Available]		2008	54	Core needle biopsy	[Not Applicable]	Lumpectomy	[Not Available]
TCGA-E2-A14N	0	1434	0	1434	0	1434	0	1434	0	1434	NO	YES	BRCA.Basal	Pre (<6 months since LMP AND no prior bilateral ovariectomy AND not on estrogen replacement)	WHITE	No	YES	YES	TUMOR FREE	Alive	1434	[Not Applicable]	Cyclophosphamide\Docetaxel\Doxorubicin			64\87\64	NO	148\148\64	[Not Available]					EXTERNAL BEAM	Regional site	5040	cGy	28	181	NO	236	[Not Available]	[Not Applicable]	2007	37	Tumor resection	[Not Applicable]	Simple Mastectomy	[Not Available]
TCGA-E2-A14Q	0	1163	0	1163	0	1163	0	1163	0	1163	NO	YES	BRCA.LumA	Pre (<6 months since LMP AND no prior bilateral ovariectomy AND not on estrogen replacement)	WHITE	No	NO	YES	TUMOR FREE	Alive	1163	[Not Applicable]		Tamoxifen		53	YES	[Not Available]	[Not Available]														[Not Applicable]	2008	50	Tumor resection	[Not Applicable]	Lumpectomy	[Not Available]
TCGA-E2-A14V	0	1042	0	1042	0	1042	0	1042	0	1042	NO	YES	BRCA.Her2	Post (prior bilateral ovariectomy OR >12 mo since LMP with no prior hysterectomy)	WHITE	No	YES	YES	TUMOR FREE	Alive	1042	[Not Applicable]	cyclophosphamide\doxorubicin\paclitaxel	arimidex	lapatinib	55\55\118\304\118	NO	97\97\195\[Not Available]\468	[Not Available]					EXTERNAL BEAM	Primary Tumor Field	6640	cGy	36	253	NO	303	[Not Available]	[Not Applicable]	2008	53	Tumor resection	[Not Applicable]	Lumpectomy	[Not Available]
TCGA-E2-A153	0	707	0	707	0	707	0	707	0	707	NO	YES	BRCA.Normal	Pre (<6 months since LMP AND no prior bilateral ovariectomy AND not on estrogen replacement)	WHITE	No	YES	YES	TUMOR FREE	Alive	707	[Not Applicable]	cyclophosphamide\doxorubicin\paclitaxel	tamoxifen		42\42\112\229	NO	98\98\196\[Not Available]	[Not Available]					EXTERNAL BEAM	Regional site	6040	cGy	33	237	NO	294	[Not Available]	[Not Applicable]	2009	51	Tumor resection	[Not Applicable]	Modified Radical Mastectomy	[Not Available]
TCGA-E2-A155	0	640	0	640	0	640	0	640	0	640	NO	YES	BRCA.LumB	Post (prior bilateral ovariectomy OR >12 mo since LMP with no prior hysterectomy)	WHITE	No	NO	YES	TUMOR FREE	Alive	640	[Not Applicable]	Cytoxan\Adriamycin\Taxol	Tamoxifen\Arimidex		30\30\[Not Available]\[Not Available]\249	NO	[Not Available]\[Not Available]\[Not Available]\249\[Not Available]	[Not Available]														[Not Applicable]	2009	58	Tumor resection	[Not Applicable]	Modified Radical Mastectomy	[Not Available]
TCGA-E2-A15K	0	275	0	275	0	275	0	275	0	275	NO	YES	BRCA.Normal	Post (prior bilateral ovariectomy OR >12 mo since LMP with no prior hysterectomy)	WHITE	No	YES	YES	TUMOR FREE	Alive	275	[Not Applicable]	Cytoxan\Adriamycin\Taxol			61\61\146	NO	131\131\208	[Not Available]					EXTERNAL BEAM	Regional site	6000	cGy	30	232	NO	273	[Not Available]	[Not Applicable]	2010	58	Tumor resection	[Not Applicable]	Lumpectomy	[Not Available]
TCGA-E2-A15S	0	428	0	428	0	428	0	428	0	428	NO	YES	BRCA.LumB	Post (prior bilateral ovariectomy OR >12 mo since LMP with no prior hysterectomy)	WHITE	No	YES	YES	TUMOR FREE	Alive	428	[Not Applicable]	Cyclophosphamide\Doxorubicin\Taxol	Arimidex		50\50\[Not Available]\314	NO	78\78\[Not Available]\[Not Available]	[Not Available]					EXTERNAL BEAM	Regional site	6000	cGy	30	191	NO	247	[Not Available]	[Not Applicable]	2010	34	Tumor resection	[Not Applicable]	Simple Mastectomy	[Not Available]
TCGA-E2-A1AZ	0	2329	0	2329	0	2329	0	2329	0	2329	NO	YES	BRCA.Basal	Post (prior bilateral ovariectomy OR >12 mo since LMP with no prior hysterectomy)	WHITE	No	YES	YES	[Not Available]	Alive	2329	[Not Applicable]	Cytoxan\Adriamycin			61	NO	121	[Not Available]					EXTERNAL BEAM	Primary Tumor Field	6040	cGy	33	167	NO	211	[Not Available]	[Not Applicable]	2004	63	Tumor resection	[Not Applicable]	Lumpectomy	[Not Available]
TCGA-E2-A1B1	0	2653	0	2653	0	2653	0	2653	0	2653	NO	YES	BRCA.LumA	Post (prior bilateral ovariectomy OR >12 mo since LMP with no prior hysterectomy)	WHITE	No	YES	YES	TUMOR FREE	Alive	2653	[Not Applicable]	cyclophosphamide\adriamycin\paclitaxel	triptorelin\tamoxifen	herceptin	71\71\155\71\239\155	NO	134\134\232\[Not Available]\[Not Available]\491	[Not Available]	NO				EXTERNAL BEAM	Primary Tumor Field	6000	cGy	31	302	NO	314	[Not Available]	[Not Applicable]	2007	45	Tumor resection	[Not Applicable]	Lumpectomy	[Not Available]
TCGA-E2-A1IE	0	2362	1	1810	1	1810	0	2362	1	1810	NO	YES	BRCA.LumA	Post (prior bilateral ovariectomy OR >12 mo since LMP with no prior hysterectomy)	WHITE	No	YES	YES	WITH TUMOR	Alive	2362	[Not Applicable]	Cyclophosphamide\Doxorubicin\Paclitaxel	Arimidex\Tamoxifen\Femara\Faslodex\Exemestane\Everolimus		62\62\118\252\500\1844\1928\2187\2187	NO	104\104\171\437\[Not Available]\1928\2187\[Not Available]\[Not Available]	[Not Available]	Distant Metastasis	Liver	1810		EXTERNAL BEAM	Regional site	6080	cGy	33	200	NO	251	[Not Available]	[Not Applicable]	2008	61	Tumor resection	[Not Applicable]	Lumpectomy	[Not Available]
TCGA-E2-A1IG	0	2140	0	2140	0	2140	0	2140	0	2140	NO	YES	BRCA.Normal	Pre (<6 months since LMP AND no prior bilateral ovariectomy AND not on estrogen replacement)	WHITE	No	YES	YES	TUMOR FREE	Alive	2140	[Not Applicable]	Cyclophosphamide\Doxorubicin\Paclitaxel	Tamoxifen		52\52\108\234\1991	NO	94\94\150\[Not Available]\[Not Available]	[Not Available]	NO				EXTERNAL BEAM	Regional site	6040	cGy	33	178	NO	222	[Not Available]	[Not Applicable]	2009	45	Tumor resection	[Not Applicable]	Simple Mastectomy	[Not Available]
TCGA-E2-A1L8	0	2240	0	2240	0	2240	0	2240	0	2240	NO	YES	BRCA.LumA	Post (prior bilateral ovariectomy OR >12 mo since LMP with no prior hysterectomy)	BLACK OR AFRICAN AMERICAN	Yes	YES	YES	TUMOR FREE	Alive	2240	[Not Applicable]	Cyclophosphamide\Doxorubicin\Paclitaxel	Arimidex		57\57\113\246	NO	99\99\155\[Not Available]	[Not Available]	NO				EXTERNAL BEAM	Regional site	6040	cGy	33	198	NO	245	[Not Available]	[Not Applicable]	2008	52	Tumor resection	[Not Applicable]	Simple Mastectomy	[Not Available]
TCGA-E2-A1LB	0	2306	0	2306	0	2306	0	2306	0	2306	NO	YES	BRCA.Normal	Pre (<6 months since LMP AND no prior bilateral ovariectomy AND not on estrogen replacement)	BLACK OR AFRICAN AMERICAN	No	YES	YES	TUMOR FREE	Alive	2306	[Not Applicable]	Cytoxan\Adriamycin\Taxol		herceptin	66\66\121\121	NO	108\108\199\441	[Not Available]	NO				EXTERNAL BEAM	Primary Tumor Field	6040	cGy	33	241	NO	287	[Not Available]	[Not Applicable]	2008	41	Tumor resection	[Not Applicable]	Lumpectomy	[Not Available]
TCGA-E2-A1LI	0	3121	NA	NA	0	3121	0	3121	0	3121	NO	YES	BRCA.Basal	Post (prior bilateral ovariectomy OR >12 mo since LMP with no prior hysterectomy)	WHITE	No	YES	YES	TUMOR FREE	Alive	3121	[Not Applicable]	Cytoxan\Adriamycin\Docetaxel			42	NO	112	[Not Available]					[Not Available]	Primary Tumor Field	[Not Available]	[Not Available]	[Not Available]	152	NO	194	[Not Available]	[Not Applicable]	2003	57	Tumor resection	[Not Applicable]	Lumpectomy	[Not Available]
TCGA-E2-A2P6	0	1051	0	1051	0	1051	0	1051	0	1051	NO	YES	BRCA.LumA	Post (prior bilateral ovariectomy OR >12 mo since LMP with no prior hysterectomy)	[Not Available]	No	NO	YES	TUMOR FREE	Alive	1051	[Not Applicable]		Anastrozole		106	YES	[Not Available]	[Not Applicable]	NO													[Not Applicable]	2011	77	Core needle biopsy	[Not Applicable]	Lumpectomy	[Not Available]
TCGA-E2-A56Z	0	252	0	252	0	252	0	252	0	252	NO	YES	BRCA.LumB	Post (prior bilateral ovariectomy OR >12 mo since LMP with no prior hysterectomy)	BLACK OR AFRICAN AMERICAN	No	YES	YES	TUMOR FREE	Alive	252	[Not Applicable]		Arimidex		130	YES	[Not Available]	[Not Applicable]	[Unknown]				External	Regional site	60.4	Gy	33	84	NO	129	Complete Response	[Not Applicable]	2012	69	Core needle biopsy	[Not Applicable]	Lumpectomy	[Not Available]
TCGA-E9-A1N5	0	1120	0	1120	0	1120	0	1120	0	1120	YES	NO	BRCA.Normal	Post (prior bilateral ovariectomy OR >12 mo since LMP with no prior hysterectomy)	WHITE	No	NO	YES	TUMOR FREE	Alive	1120	[Not Applicable]	Cyclophosphane\Doxorubicin\5-Fluorouracil	Tamoxifen		22\22\22\173	NO	133\133\133\[Not Available]	[Not Available]	NO													Infiltrating ductal and lobular carcinoma	2010	45	Tumor resection	[Not Applicable]	[Not Available]	[Not Available]
TCGA-E9-A1N6	1	678	1	443	1	443	1	678	1	443	YES	NO	BRCA.Normal	Post (prior bilateral ovariectomy OR >12 mo since LMP with no prior hysterectomy)	WHITE	No	YES	YES	WITH TUMOR	Dead	[Not Available]	678	Cyclophosphane\Doxorubicin	Tamoxifen\Letrozole		447\447\128\575	NO	574\574\[Not Available]\678	Stable Disease	Distant Metastasis\Locoregional Recurrence	Bone\[Not Available]\Liver	443\648\673		EXTERNAL BEAM	Regional site	3800	cGy	19	82	NO	117	[Not Available]	[Not Applicable]	2010	52	Tumor resection	[Not Applicable]	[Not Available]	[Not Available]
TCGA-E9-A1NC	0	1203	0	1203	0	1203	0	1203	0	1203	YES	NO	BRCA.Basal	Post (prior bilateral ovariectomy OR >12 mo since LMP with no prior hysterectomy)	WHITE	No	NO	YES	TUMOR FREE	Alive	1203	[Not Applicable]	Cyclophosphane\Doxorubicin\5-Fluorouracil	Tamoxifen		10\10\10\134	NO	122\122\122\708	Complete Response	NO													Infiltrating ductal and lobular carcinoma	2011	61	Tumor resection	[Not Applicable]	[Not Available]	[Not Available]
TCGA-E9-A1ND	0	1266	0	1266	0	1266	0	1266	0	1266	YES	NO	BRCA.Normal	Post (prior bilateral ovariectomy OR >12 mo since LMP with no prior hysterectomy)	WHITE	No	NO	YES	TUMOR FREE	Alive	1266	[Not Applicable]		Tamoxifen\Aromasin		31\31	NO	78\[Not Available]	[Not Available]	NO													[Not Applicable]	2011	75	Tumor resection	[Not Applicable]	[Not Available]	[Not Available]
TCGA-E9-A1NE	0	1088	0	1088	0	1088	0	1088	0	1088	YES	NO	BRCA.LumA	Pre (<6 months since LMP AND no prior bilateral ovariectomy AND not on estrogen replacement)	WHITE	No	YES	YES	TUMOR FREE	Alive	1088	[Not Applicable]	Cyclophosphamide\Doxorubicin\5-Fluorouracil	Tamoxifen		10\10\10\184	NO	121\121\121\[Not Available]	Complete Response	NO				EXTERNAL BEAM	Regional site	4600	cGy	23	141	NO	171	[Not Available]	[Not Applicable]	2011	28	Tumor resection	[Not Applicable]	[Not Available]	[Not Available]
TCGA-E9-A1NH	0	576	0	576	0	576	0	576	0	576	YES	NO	BRCA.LumA	Post (prior bilateral ovariectomy OR >12 mo since LMP with no prior hysterectomy)	WHITE	No	NO	YES	TUMOR FREE	Alive	576	[Not Applicable]		Tamoxifen		33	YES	[Not Available]	[Not Applicable]	NO													[Not Applicable]	2011	71	Tumor resection	[Not Applicable]	Modified Radical Mastectomy	[Not Available]
TCGA-E9-A227	0	975	0	975	0	975	0	975	0	975	YES	NO	BRCA.LumA	Pre (<6 months since LMP AND no prior bilateral ovariectomy AND not on estrogen replacement)	WHITE	No	YES	YES	TUMOR FREE	Alive	975	[Not Applicable]	Taxotere	Tamoxifen		92\239	NO	197\[Not Available]	Complete Response	[Not Available]				External	Primary Tumor Field	5256	cGy	21	216	NO	245	Complete Response	[Not Applicable]	2011	42	Core needle biopsy	[Not Applicable]	Lumpectomy	[Not Available]
TCGA-E9-A228	0	1285	0	1285	0	1285	0	1285	0	1285	YES	NO	BRCA.LumB	Post (prior bilateral ovariectomy OR >12 mo since LMP with no prior hysterectomy)	WHITE	No	NO	YES	TUMOR FREE	Alive	1285	[Not Applicable]	Cyclophosphamide\Doxorubicin	Tamoxifen		35\35\287	NO	131\131\[Not Available]	[Not Available]	NO													[Not Applicable]	2011	58	Tumor resection	[Not Applicable]	[Not Available]	[Not Available]
TCGA-E9-A22H	0	1232	0	1232	0	1232	0	1232	0	1232	YES	NO	BRCA.LumB	Pre (<6 months since LMP AND no prior bilateral ovariectomy AND not on estrogen replacement)	WHITE	No	YES	YES	TUMOR FREE	Alive	1232	[Not Applicable]	Cyclophosphane\Doxorubicin\5-Fluorouracil	Tamoxifen		15\15\15\330	NO	226\226\226\[Not Available]	[Not Available]	NO				EXTERNAL BEAM	Regional site	4000	cGy	20	78	NO	78	[Not Available]	[Not Applicable]	2011	42	Tumor resection	[Not Applicable]	Modified Radical Mastectomy	[Not Available]
TCGA-E9-A245	0	26	0	26	0	26	0	26	0	26	YES	NO	BRCA.LumA	Pre (<6 months since LMP AND no prior bilateral ovariectomy AND not on estrogen replacement)	WHITE	No	NO	YES	TUMOR FREE	Alive	26	[Not Applicable]		Tamoxifen		20	NO	[Not Available]	[Not Available]														[Not Applicable]	2011	47	Cytology (e.g. Peritoneal or pleural fluid)	[Not Applicable]	Lumpectomy	[Not Available]
TCGA-E9-A2JS	1	904	1	524	1	524	1	904	1	524	YES	NO	BRCA.LumB	Post (prior bilateral ovariectomy OR >12 mo since LMP with no prior hysterectomy)	WHITE	No	YES	YES	WITH TUMOR	Dead	[Not Available]	904	Cyclophosphamide\Methotrexate\5-Fluorouracil	Tamoxifen		17\17\17\21	NO	191\191\191\[Not Available]	Complete Response	Distant Metastasis	Bone\Liver	524		External	Primary Tumor Field|Regional site|Regional site	45|41|38	Gy	[Not Available]|[Not Available]|[Not Available]	105|105|105	NO	133|133|133	Complete Response|Complete Response|Complete Response	[Not Applicable]	2011	72	Cytology (e.g. Peritoneal or pleural fluid)	[Not Applicable]	Lumpectomy	[Not Available]
TCGA-E9-A3X8	0	926	0	926	0	926	0	926	0	926	YES	NO	BRCA.LumA	Post (prior bilateral ovariectomy OR >12 mo since LMP with no prior hysterectomy)	WHITE	No	YES	YES	TUMOR FREE	Alive	926	[Not Applicable]	Cyclophosphane\Doxorubicin\5-Fluorouracil	Tamoxifen		14\14\14\324	NO	160\160\160\[Not Available]	Complete Response	NO				External	Regional site	40	Gy	16	52	NO	78	Complete Response	[Not Applicable]	2011	48	Tumor resection	[Not Applicable]	Modified Radical Mastectomy	[Not Available]
TCGA-EW-A1IW	0	371	0	371	0	371	0	371	0	371	NO	YES	BRCA.LumA	Post (prior bilateral ovariectomy OR >12 mo since LMP with no prior hysterectomy)	WHITE	No	NO	YES	TUMOR FREE	Alive	371	[Not Applicable]		Aromasin		71	YES	[Not Available]	[Not Available]														[Not Applicable]	2010	80	Core needle biopsy	[Not Applicable]	Other	total mastectomy
TCGA-EW-A1J1	0	575	0	575	0	575	0	575	0	575	NO	YES	BRCA.LumA	Pre (<6 months since LMP AND no prior bilateral ovariectomy AND not on estrogen replacement)	WHITE	No	YES	YES	TUMOR FREE	Alive	575	[Not Applicable]	Cytoxan\Adriamycin\Taxotere	Tamoxifen		71\71\71\276	NO	176\176\176\497	[Not Available]					EXTERNAL BEAM	Primary Tumor Field	6100	cGy	42	209	NO	254	[Not Available]	[Not Applicable]	2010	38	Core needle biopsy	[Not Applicable]	Lumpectomy	[Not Available]
TCGA-EW-A1OV	0	789	0	789	0	789	0	789	0	789	NO	YES	BRCA.Her2	Post (prior bilateral ovariectomy OR >12 mo since LMP with no prior hysterectomy)	WHITE	No	NO	YES	TUMOR FREE	Alive	789	[Not Applicable]	Cyclophosphamide\Epirubicin\Fluorouracil\Docetaxel			203\203\203\273	NO	252\252\252\314	[Not Available]														[Not Applicable]	2009	56	Core needle biopsy	[Not Applicable]	Lumpectomy	[Not Available]
TCGA-EW-A1P0	0	1251	1	1094	1	1094	0	1251	1	1094	NO	YES	BRCA.LumB	Post (prior bilateral ovariectomy OR >12 mo since LMP with no prior hysterectomy)	WHITE	No	YES	YES	TUMOR FREE	Alive	1251	[Not Applicable]		Arimidex		1033	NO	1245	[Not Available]	Distant Metastasis	mediastinal lymph node	1094	1105										IDC+ mucinous carcinoma	2008	55	Core needle biopsy	[Not Applicable]	Modified Radical Mastectomy	[Not Available]
TCGA-EW-A1P5	0	703	0	703	0	703	0	703	0	703	NO	YES	BRCA.LumA	Post (prior bilateral ovariectomy OR >12 mo since LMP with no prior hysterectomy)	WHITE	No	YES	YES	TUMOR FREE	Alive	703	[Not Applicable]		Anastrozole		199	YES	[Not Available]	[Not Available]					EXTERNAL BEAM	Primary Tumor Field	[Not Available]	[Not Available]	[Not Available]	124	NO	185	[Not Available]	[Not Applicable]	2010	77	Core needle biopsy	[Not Applicable]	Modified Radical Mastectomy	[Not Available]
TCGA-EW-A1P6	0	562	NA	NA	0	562	0	562	0	562	NO	YES	BRCA.LumA	Post (prior bilateral ovariectomy OR >12 mo since LMP with no prior hysterectomy)	WHITE	No	YES	YES	TUMOR FREE	Alive	562	[Not Applicable]	Cyclophosphamide\Epirubicin\Fluorouracil\Docetaxel\Paclitaxel	Arimidex		162\162\162\233\254\444	NO	205\205\205\233\303\[Not Available]	[Not Available]					EXTERNAL BEAM	Primary Tumor Field	10500	cGy	[Not Available]	321	NO	386	[Not Available]	[Not Applicable]	2010	64	Core needle biopsy	[Not Applicable]	Lumpectomy	[Not Available]
TCGA-EW-A1PA	0	575	0	575	0	575	0	575	0	575	NO	YES	BRCA.LumA	Post (prior bilateral ovariectomy OR >12 mo since LMP with no prior hysterectomy)	WHITE	No	YES	YES	TUMOR FREE	Alive	575	[Not Applicable]	Cyclophosphamide\Fluorouracil\Epirubicin\Docetaxel	Nolvadex		143\143\143\143\262	NO	206\206\206\206\[Not Available]	[Not Available]					EXTERNAL BEAM	Primary Tumor Field	11032	cGy	56	225	NO	262	[Not Available]	[Not Applicable]	2010	59	Core needle biopsy	[Not Applicable]	Lumpectomy	[Not Available]
TCGA-EW-A1PG	0	439	0	439	0	439	0	1051	0	1051	NO	YES	BRCA.Normal	Post (prior bilateral ovariectomy OR >12 mo since LMP with no prior hysterectomy)	WHITE	No	NO	YES	TUMOR FREE	Alive	1051	[Not Applicable]	Cyclophosphamide\Fluorouracil\Epirubicin\Docetaxel	Aromasin		157\157\157\157\263	NO	262\262\262\262\[Not Available]	[Not Available]														[Not Applicable]	2008	53	Core needle biopsy	[Not Applicable]	Modified Radical Mastectomy	[Not Available]
TCGA-EW-A2FS	0	1673	0	1673	0	1673	0	1604	0	1604	NO	YES	BRCA.LumA	Pre (<6 months since LMP AND no prior bilateral ovariectomy AND not on estrogen replacement)	BLACK OR AFRICAN AMERICAN	No	YES	YES	TUMOR FREE	Alive	1604	[Not Applicable]	Cyclophosphamide\Doxorubicin\Paclitaxel	Tamoxifen	Bevacizumab	164\164\248\343\164	NO	227\227\332\[Not Available]\318	[Unknown]	NO				EXTERNAL BEAM	Primary Tumor Field	6400	cGy	[Not Available]	394	NO	439	[Not Available]	[Not Applicable]	2008	41	Core needle biopsy	[Not Applicable]	Lumpectomy	[Not Available]
TCGA-EW-A6SD	0	1010	0	1010	0	1010	0	1010	0	1010	YES	NO	BRCA.Her2	[Not Available]	BLACK OR AFRICAN AMERICAN	No	YES	YES	TUMOR FREE	Alive	1010	[Not Applicable]	TCH			86	NO	198	[Not Available]					External	Primary Tumor Field	46	[Not Available]	23	239	NO	288	[Not Available]	[Not Applicable]	2012	32	Core needle biopsy	[Not Applicable]	Lumpectomy	[Not Available]
TCGA-GM-A2DA	1	6593	1	3014	1	3014	1	6593	1	3014	NO	YES	BRCA.LumA	Post (prior bilateral ovariectomy OR >12 mo since LMP with no prior hysterectomy)	WHITE	No	YES	YES	WITH TUMOR	Dead	[Not Available]	6593	CAF\Methotrexate\Vinblastine\Taxotere\Xeloda\Yondelis\Xeloda\Xeloda\Abraxane\Ixabepilone\Xeloda\Navelbine	Tamoxifen\Aromasin\Letrozole\Aromasin\Tamoxifen	Herceptin\Lapatinib\Herceptin	74\203\230\3141\4470\4470\4515\5021\5455\5684\6051\6372\3061\3061\3434\4721\5909\5797\6051\6372	NO	147\276\276\3415\4494\4494\4720\5455\5678\5797\6213\6536\3131\3131\4307\5015\6029\6028\6536\6536	Complete Response	Distant Metastasis	Bone\Liver\Intrathoracic Lymph Node\Brain	3014\4343\6535\6536		External	Primary Tumor Field|Distant Recurrence|Distant Recurrence|Distant Recurrence	[Not Available]|30|20|30	Gy	[Not Available]|10|5|10	284|5098|6048|6538	NO	326|5111|6052|6552	Complete Response|Stable Disease|Stable Disease|Stable Disease	[Not Applicable]	1993	46	Fine needle aspiration biopsy	[Not Applicable]	Modified Radical Mastectomy	[Not Available]
TCGA-GM-A3NY	0	1162	0	1162	0	1162	0	1162	0	1162	NO	YES	BRCA.LumA	Post (prior bilateral ovariectomy OR >12 mo since LMP with no prior hysterectomy)	WHITE	No	YES	YES	TUMOR FREE	Alive	1162	[Not Applicable]		Arimidex		160	YES	[Not Available]	[Not Applicable]	NO				External	Primary Tumor Field	60	Gy	30	82	NO	124	Stable Disease	[Not Applicable]	2009	72	Core needle biopsy	[Not Applicable]	Lumpectomy	[Not Available]
TCGA-GM-A5PV	0	412	0	412	0	412	0	412	0	412	NO	YES	BRCA.LumA	Post (prior bilateral ovariectomy OR >12 mo since LMP with no prior hysterectomy)	WHITE	No	NO	YES	TUMOR FREE	Alive	412	[Not Applicable]	Taxotere\Cytoxan			107\107\	NO	174\174\	Complete Response														[Not Applicable]	2011	63	Core needle biopsy	[Not Applicable]	Modified Radical Mastectomy	[Not Available]
TCGA-GM-A5PX	0	551	0	551	0	551	0	551	0	551	NO	YES	BRCA.LumA	Post (prior bilateral ovariectomy OR >12 mo since LMP with no prior hysterectomy)	WHITE	No	NO	YES	TUMOR FREE	Alive	551	[Not Applicable]		Arimidex\Aromasin\Tamoxifen		112\265\340	NO	236\339\[Not Available]															[Not Applicable]	2011	65	Core needle biopsy	[Not Applicable]	Simple Mastectomy	[Not Available]
TCGA-HN-A2OB	1	1900	1	1543	1	1543	1	1900	1	1552	NO	YES	BRCA.LumA	Pre (<6 months since LMP AND no prior bilateral ovariectomy AND not on estrogen replacement)	[Not Evaluated]	No	YES	YES	[Unknown]	Dead	[Not Available]	1900	Cyclophosphamide\Epirubicin\Fluorouracil\Docetaxel			105\105\105\168	NO	147\147\147\210	[Unknown]	Distant Metastasis	Bone\omentum	1552\1673	NO	External	Primary Tumor Field	50	Gy	25	242	NO	276	[Unknown]	[Not Applicable]		45	Core needle biopsy	[Not Applicable]	Simple Mastectomy	[Not Available]
TCGA-JL-A3YW	0	360	0	360	0	360	0	360	0	360	YES	NO	BRCA.Her2	Post (prior bilateral ovariectomy OR >12 mo since LMP with no prior hysterectomy)	ASIAN	No	NO	NO	[Unknown]	Alive	360	[Not Applicable]																					[Not Applicable]	2011	49	Tumor resection	[Not Applicable]	Modified Radical Mastectomy	[Not Available]
TCGA-LD-A66U	0	646	0	646	0	646	0	646	0	646	YES	NO	BRCA.LumA	[Not Evaluated]	WHITE	No	YES	YES	TUMOR FREE	Alive	646	[Not Applicable]	Cytoxan\Adriamycin\Taxol	Tamoxifen		85\85\141\278	NO	127\127\183\[Not Available]	[Unknown]	NO				External	Primary Tumor Field	4680	cGy	28	231	YES	[Not Available]	[Not Applicable]	[Not Applicable]	2012	44	Core needle biopsy	[Not Applicable]	Modified Radical Mastectomy	[Not Available]
TCGA-LD-A7W6	0	404	0	404	0	404	0	404	0	404	YES	NO	BRCA.LumA	Post (prior bilateral ovariectomy OR >12 mo since LMP with no prior hysterectomy)	WHITE	No	NO	YES	TUMOR FREE	Alive	404	[Not Applicable]		Letrozole		146	YES	[Not Available]	[Not Applicable]	NO													Invasive lobular carcinoma, mixed classical (70%) and pleomorphic/solid (30%) types	2013	54	Core needle biopsy	[Not Applicable]	Modified Radical Mastectomy	[Not Available]
TCGA-LL-A5YL	0	519	0	519	0	519	0	519	0	519	YES	NO	BRCA.LumA	Post (prior bilateral ovariectomy OR >12 mo since LMP with no prior hysterectomy)	WHITE	No	YES	YES	[Unknown]	Alive	519	[Not Applicable]	Cytoxan\Adriamycin\Paclitaxel	ARIMIDEX	Herceptin	78\78\169\341\169	NO	150\150\246\[Not Available]\[Not Available]	[Unknown]	NO				External	Primary Tumor Field|Regional site	50.4|50.4	Gy	28|28	273|273	NO	315|315	[Unknown]|[Unknown]	[Not Applicable]	2012	64	Core needle biopsy	[Not Applicable]	Simple Mastectomy	[Not Available]
TCGA-LL-A5YP	0	450	0	450	0	450	0	457	0	450	YES	NO	BRCA.Basal	Post (prior bilateral ovariectomy OR >12 mo since LMP with no prior hysterectomy)	BLACK OR AFRICAN AMERICAN	Yes	YES	YES	[Unknown]	Alive	450	[Not Applicable]	Cytoxan\Adriamycin\	arimidex	herceptin	50\50\302\113	NO	92\92\[Not Available]\457	[Unknown]	NO				External	Primary Tumor Field	6000	cGy	30	225	NO	266	[Unknown]	[Not Applicable]	2013	49	Core needle biopsy	[Not Applicable]	Modified Radical Mastectomy	[Not Available]
TCGA-LL-A7SZ	0	594	0	594	0	594	0	594	0	594	YES	NO	BRCA.LumA	Pre (<6 months since LMP AND no prior bilateral ovariectomy AND not on estrogen replacement)	BLACK OR AFRICAN AMERICAN	No	YES	YES	TUMOR FREE	Alive	594	[Not Applicable]	CYTOXAN\ADRIAMYCIN\TAXOL	TAMOXIFEN		62\62\132\237	NO	104\104\209\[Not Available]	Complete Response	NO													[Not Applicable]	2013	49	Core needle biopsy	[Not Applicable]	Other	SKIN SPARING RADICAL MASTECTOMY
TCGA-LL-A7T0	0	376	0	376	0	376	0	376	0	376	YES	NO	BRCA.LumB	Post (prior bilateral ovariectomy OR >12 mo since LMP with no prior hysterectomy)	BLACK OR AFRICAN AMERICAN	No	NO	NO	TUMOR FREE	Alive	376	[Not Applicable]								NO													[Not Applicable]	2013	70	Tumor resection	[Not Applicable]	Simple Mastectomy	[Not Available]
TCGA-MS-A51U	0	681	0	681	0	681	0	681	0	681	YES	NO	BRCA.LumA	[Not Available]	WHITE	No	YES	YES	TUMOR FREE	Alive	681	[Not Applicable]	Cytoxan\Adriamycin\Paclitaxel			57\57\130	NO	116\116\178	Stable Disease	NO				External	Primary Tumor Field	[Not Available]	[Not Available]	[Not Available]	218	NO	266	Radiographic Progressive Disease	[Not Applicable]	2012	44	[Not Available]	[Not Applicable]	Modified Radical Mastectomy	[Not Available]
TCGA-OK-A5Q2	0	64	0	64	0	64	0	64	0	64	YES	NO	BRCA.LumA	[Unknown]	[Not Evaluated]	No	NO	[Unknown]	[Unknown]	Alive	64	[Not Applicable]																					[Not Applicable]	2012	59	[Not Available]	[Not Applicable]	Modified Radical Mastectomy	[Not Available]
TCGA-OL-A5S0	0	620	0	620	0	620	0	620	0	620	NO	YES	BRCA.Basal	Post (prior bilateral ovariectomy OR >12 mo since LMP with no prior hysterectomy)	BLACK OR AFRICAN AMERICAN	No	YES	YES	TUMOR FREE	Alive	620	[Not Applicable]	TAXOL		HERCEPTIN	67\67	NO	228\228	Complete Response	NO				External	Regional site	60.4	Gy	[Not Available]	153	NO	202	Complete Response	[Not Applicable]	2012	66	Core needle biopsy	[Not Applicable]	Modified Radical Mastectomy	[Not Available]
TCGA-OL-A66O	0	528	0	528	0	528	0	528	0	528	NO	YES	BRCA.LumA	Pre (<6 months since LMP AND no prior bilateral ovariectomy AND not on estrogen replacement)	BLACK OR AFRICAN AMERICAN	No	YES	YES	TUMOR FREE	Alive	528	[Not Applicable]	Cytoxan\Taxotere			129\129	NO	192\192	Complete Response	NO				External	Primary Tumor Field	6040	cGy	[Not Available]	77	NO	121	Complete Response	[Not Applicable]	2012	39	Core needle biopsy	[Not Applicable]	Modified Radical Mastectomy	[Not Available]
TCGA-S3-A6ZG	0	562	0	562	0	562	0	562	0	562	YES	NO	BRCA.LumA	Post (prior bilateral ovariectomy OR >12 mo since LMP with no prior hysterectomy)	BLACK OR AFRICAN AMERICAN	No	YES	YES	TUMOR FREE	Alive	562	[Not Applicable]	Cytoxan\Doxorubicin\Taxol	Anastrozole		52\52\116\256	NO	100\100\221\[Not Available]	Complete Response	NO				External	Primary Tumor Field	6040	cGy	33	269	NO	326	Complete Response	Invasive mixed ductal and lobular carcinoma	2013	71	Excisional Biopsy	[Not Applicable]	Lumpectomy	[Not Available]
TCGA-S3-AA0Z	0	629	0	629	0	629	0	629	0	629	YES	NO	BRCA.Basal	Post (prior bilateral ovariectomy OR >12 mo since LMP with no prior hysterectomy)	BLACK OR AFRICAN AMERICAN	No	NO	YES	TUMOR FREE	Alive	629	[Not Applicable]	CYTOXAN\DOXORUBICIN	ANASTROZOLE		84\84\113	NO	84\84\[Not Available]	Complete Response	NO													[Not Applicable]	2013	63	Core needle biopsy	[Not Applicable]	Modified Radical Mastectomy	[Not Available]
TCGA-S3-AA15	0	525	0	525	0	525	0	525	0	525	YES	NO	BRCA.Basal	Post (prior bilateral ovariectomy OR >12 mo since LMP with no prior hysterectomy)	BLACK OR AFRICAN AMERICAN	No	YES	YES	TUMOR FREE	Alive	525	[Not Applicable]	CYTOXAN\ADRIAMYCIN\TAXOL			82\82\138	NO	125\125\236	Complete Response	NO				External	Primary Tumor Field	114	Gy	57	286	NO	359	Complete Response	[Not Applicable]	2013	51	Core needle biopsy	[Not Applicable]	Simple Mastectomy	[Not Available]
TCGA-S3-AA17	0	424	0	424	0	424	0	424	0	424	YES	NO	BRCA.LumB	Post (prior bilateral ovariectomy OR >12 mo since LMP with no prior hysterectomy)	BLACK OR AFRICAN AMERICAN	Yes	YES	YES	TUMOR FREE	Alive	424	[Not Applicable]		ANASTROZOLE		99	YES	[Not Available]	[Not Applicable]	NO				External	Primary Tumor Field	6000	cGy	30	119	NO	162	Complete Response	[Not Applicable]	2013	64	Core needle biopsy	[Not Applicable]	Simple Mastectomy	[Not Available]
TCGA-WT-AB41	0	1611	0	1611	0	1611	0	1611	0	1611	NO	YES	BRCA.LumA	Post (prior bilateral ovariectomy OR >12 mo since LMP with no prior hysterectomy)	BLACK OR AFRICAN AMERICAN	Yes	NO	YES	TUMOR FREE	Alive	1611	[Not Applicable]	Cytoxan\Taxotere	Arimidex\Tamoxifen		89\89\181\273	NO	150\150\273\Tamoxifen	Complete Response	NO													[Not Applicable]	2010	55	Core needle biopsy	[Not Applicable]	Modified Radical Mastectomy	[Not Available]
TCGA-A1-A0SN	0	1196	0	1196	0	1196	0	1196	0	1196	NO	YES	BRCA.LumB	Post (prior bilateral ovariectomy OR >12 mo since LMP with no prior hysterectomy)	WHITE	No	NO	[Not Available]	TUMOR FREE	Alive	1196	[Not Applicable]	AC|taxol		herceptin	87|179|179	NO	179|270|879	[Not Available]					[Not Available]	[Not Available]	[Not Available]	[Not Available]	[Not Available]	331	NO	361	[Not Available]	[Not Applicable]	2007	50	Core needle biopsy	[Not Applicable]	Lumpectomy	[Not Available]
TCGA-A2-A0ER	0	2263	0	2263	0	2263	0	2263	0	2263	NO	YES	BRCA.LumA	Post (prior bilateral ovariectomy OR >12 mo since LMP with no prior hysterectomy)	WHITE	No	YES	YES	TUMOR FREE	Alive	2263	[Not Applicable]	Adriamycin|Cytoxan|Docetaxel	Arimidex		98|98|154|183	NO	140|140|154|[Not Available]	[Not Available]					EXTERNAL BEAM	Primary Tumor Field	6040	cGy	33	200	NO	246	[Not Available]	[Not Applicable]	2005	63	Core needle biopsy	[Not Applicable]	Lumpectomy	[Not Available]
TCGA-A2-A0ST	0	3017	0	3017	0	3017	0	3017	0	3017	NO	YES	BRCA.Basal	Post (prior bilateral ovariectomy OR >12 mo since LMP with no prior hysterectomy)	WHITE	No	YES	YES	WITH TUMOR	Alive	3017	[Not Applicable]	Adriamycin|Cytoxan|Taxol	Anastrozole|Letrozole|Tamoxifen		44|85|287|251|495	NO	85|85|155|[Not Available]|286|[Not Available]	[Not Available]					EXTERNAL BEAM	Primary Tumor Field|Regional site|Primary Tumor Field	5040|5040|1000	cGy	[Not Available]	190|190|236	NO	233|233|240	[Not Available]|Complete Response|Complete Response	[Not Applicable]	2003	62	Excisional Biopsy	[Not Applicable]	Lumpectomy	[Not Available]
TCGA-A2-A0T3	0	1516	0	1516	0	1516	0	1516	0	1516	NO	YES	BRCA.LumB	Pre (<6 months since LMP AND no prior bilateral ovariectomy AND not on estrogen replacement)	WHITE	No	YES	YES	TUMOR FREE	Alive	1516	[Not Applicable]	Adriamycin|Cytoxan|Taxotere	Tamoxifen		70|70|70|[Not Available]	NO	177|177|177|[Not Available]	[Not Available]	NO				EXTERNAL BEAM	Primary Tumor Field	10440	cGy	33	203	NO	248	[Not Available]	[Not Applicable]	2009	37	Core needle biopsy	[Not Applicable]	Lumpectomy	[Not Available]
TCGA-A7-A5ZW	0	326	0	326	0	326	0	326	0	326	YES	NO	BRCA.LumA	Peri (6-12 months since last menstrual period)	BLACK OR AFRICAN AMERICAN	No	YES	YES	TUMOR FREE	Alive	326	[Not Applicable]	Cyclophosphamide\Taxotere	Tamoxifen		71\71\269	NO	176\176\[Not Available]	Complete Response	NO				External	Primary Tumor Field	6100	cGy	33	207	NO	252	Complete Response	[Not Applicable]	2012	47	Core needle biopsy	[Not Applicable]	Lumpectomy	[Not Available]
TCGA-A8-A07G	0	577	0	577	0	577	0	577	0	577	NO	YES	BRCA.LumA	Post (prior bilateral ovariectomy OR >12 mo since LMP with no prior hysterectomy)	[Not Available]	No	YES	YES	TUMOR FREE	Alive	577	[Not Applicable]	Cyclophosphamide\Methotrexate\	Letrozole		59\59\243	NO	181\181\[Not Available]	Complete Response	NO				External	Primary Tumor Field	[Not Available]	[Not Available]	[Not Available]	181	[Not Available]	212	Complete Response	[Not Applicable]	2009	65	[Not Available]	[Not Applicable]	Other	Surgical Resection
TCGA-A8-A086	0	396	0	396	0	396	0	396	0	396	NO	YES	BRCA.LumA	Post (prior bilateral ovariectomy OR >12 mo since LMP with no prior hysterectomy)	[Not Available]	No	YES	YES	TUMOR FREE	Alive	396	[Not Applicable]	Cyclophosphamide\Docetaxel			0	NO	92	Complete Response	NO				External	Primary Tumor Field	62	Gy	[Not Available]	123	NO	153	Complete Response	[Not Applicable]	2009	59	[Not Available]	[Not Applicable]	Other	Surgical Resection
TCGA-AC-A23G	0	2248	0	2248	0	2248	0	2248	0	2248	NO	YES	BRCA.LumA	Post (prior bilateral ovariectomy OR >12 mo since LMP with no prior hysterectomy)	WHITE	No	NO	YES	TUMOR FREE	Alive	2248	[Not Applicable]	Adriamycin\Cytoxan\Taxol	Arimidex		109\109\190\237	NO	190\190\220\[Not Available]	Complete Response	NO													[Not Applicable]	2006	76	Core needle biopsy	[Not Applicable]	Other	Right Total Mastectomy and Sentinel Node Biopsy
TCGA-AC-A7VB	0	250	0	250	0	250	0	250	0	250	YES	NO	BRCA.LumB	[Unknown]	BLACK OR AFRICAN AMERICAN	No	YES	YES	TUMOR FREE	Alive	250	[Not Applicable]								NO													[Not Applicable]	2013	51	Core needle biopsy	[Not Applicable]	Modified Radical Mastectomy	[Not Available]
TCGA-AO-A0JF	0	1980	0	1980	0	1980	0	1980	0	1980	NO	YES	BRCA.LumA	Post (prior bilateral ovariectomy OR >12 mo since LMP with no prior hysterectomy)	WHITE	No	YES	YES	TUMOR FREE	Alive	1980	[Not Applicable]	CYCLOPHOSPHAMIDE\DOXORUBICIN\PACLITAXEL\	ANASTROZOLE (ARIMIDEX)\\LETROZOLE (FEMARA)		105\105\172\336\356	NO	155\155\256\253\[Not Available]	[Not Available]	NO				EXTERNAL BEAM	Primary Tumor Field	5272	cGy	21	299	NO	328	[Not Available]	[Not Applicable]	2009	68	Core needle biopsy	[Not Applicable]	Lumpectomy	[Not Available]
TCGA-AO-A0JI	0	1528	0	1528	0	1528	0	1528	0	1528	NO	YES	BRCA.LumA	Post (prior bilateral ovariectomy OR >12 mo since LMP with no prior hysterectomy)	WHITE	No	NO	YES	TUMOR FREE	Alive	1528	[Not Applicable]	Cyclophosphamide\Doxorubicin\Paclitaxel	Arimidex (Anastrozole)		98\98\154\224	NO	140\140\196\[Not Available]	[Not Available]														[Not Applicable]	2007	56	Core needle biopsy	[Not Applicable]	Modified Radical Mastectomy	[Not Available]
TCGA-AO-A12D	0	2515	0	2515	0	2515	0	2515	0	2515	NO	YES	BRCA.Her2	Pre (<6 months since LMP AND no prior bilateral ovariectomy AND not on estrogen replacement)	WHITE	No	YES	YES	TUMOR FREE	Alive	2515	[Not Applicable]	Albumin-Bound Paclitaxel\Cyclophosphamide\Doxorubicin		Trastuzumab	149\65\65\170	NO	212\128\128\503	[Not Available]	NO				EXTERNAL BEAM	Regional site	10000	cGy	25	282	NO	316	[Not Available]	[Not Applicable]	2005	43	Core needle biopsy	[Not Applicable]	Modified Radical Mastectomy	[Not Available]
TCGA-AO-A1KP	0	2953	0	2953	0	2953	0	2953	0	2953	NO	YES	BRCA.LumB	Post (prior bilateral ovariectomy OR >12 mo since LMP with no prior hysterectomy)	WHITE	No	NO	YES	[Not Available]	Alive	2953	[Not Applicable]	Cyclophosphamide\Fluorouracil\Methotrexate	Arimidex		86\86\86\335	NO	237\237\237\2161	[Not Available]														[Not Applicable]	2003	77	Core needle biopsy	[Not Applicable]	Simple Mastectomy	[Not Available]
TCGA-AO-A1KT	0	541	0	541	0	541	0	541	0	541	NO	YES	BRCA.LumB	Post (prior bilateral ovariectomy OR >12 mo since LMP with no prior hysterectomy)	WHITE	[Discrepancy]	YES	YES	TUMOR FREE	Alive	541	[Not Applicable]	Cyclophosphamide\Fluorouracil\Methotrexate	Arimidex		62\62\323	NO	209\209\209\[Not Available]	[Not Available]					EXTERNAL BEAM	Primary Tumor Field	6000	cGy	30	238	NO	280	[Not Available]	[Not Applicable]	2009	78	Core needle biopsy	[Not Applicable]	Lumpectomy	[Not Available]
TCGA-AR-A0TX	0	1972	0	1972	0	1972	0	1972	0	1972	NO	YES	BRCA.Her2	Post (prior bilateral ovariectomy OR >12 mo since LMP with no prior hysterectomy)	[Not Available]	No	YES	[Unknown]	TUMOR FREE	Alive	1972	[Not Applicable]								NO				[Not Available]	[Not Available]	[Not Available]	[Not Available]	[Not Available]	[Not Available]	[Not Available]	[Not Available]	[Not Available]	[Not Applicable]	2005	64	Core needle biopsy	[Not Applicable]	Other	Wide local excision
TCGA-AR-A1AO	0	2618	0	2618	0	2618	0	2618	0	2618	NO	YES	BRCA.Normal	Pre (<6 months since LMP AND no prior bilateral ovariectomy AND not on estrogen replacement)	WHITE	No	YES	YES	TUMOR FREE	Alive	2618	[Not Applicable]	Cytoxan\\Doxorubicin\Paclitaxel\	Tamoxifen		76\76\139\160	NO	118\118\139\[Not Available]	[Not Available]	NO				EXTERNAL BEAM	Primary Tumor Field	6000	cGy	30	168	NO	210	[Not Available]	[Not Applicable]	2006	47	Core needle biopsy	[Not Applicable]	Other	Wide local excision
TCGA-AR-A24U	0	3128	0	3128	0	3128	0	3128	0	3128	NO	YES	BRCA.Her2	Pre (<6 months since LMP AND no prior bilateral ovariectomy AND not on estrogen replacement)	WHITE	No	YES	YES	TUMOR FREE	Alive	3128	[Not Applicable]	Cytoxan\\Doxorubicin\Paclitaxel\		Trastuzumab	55\55\111\111	NO	97\97\188\476	[Not Available]	NO				EXTERNAL BEAM	Primary Tumor Field	6000	cGy	30	207	NO	246	[Not Available]	[Not Applicable]	2006	47	Core needle biopsy	[Not Applicable]	Simple Mastectomy	[Not Available]
TCGA-AR-A2LM	0	1935	0	1935	0	1935	0	1935	0	1935	NO	YES	BRCA.LumA	Pre (<6 months since LMP AND no prior bilateral ovariectomy AND not on estrogen replacement)	WHITE	No	NO	YES	TUMOR FREE	Alive	1935	[Not Applicable]	Abraxane\\Cytoxan\Docetaxel	Tamoxifen		120\78\78\170	NO	141\141\99\967	[Not Available]	NO													[Not Applicable]	2007	49	Core needle biopsy	[Not Applicable]	Simple Mastectomy	[Not Available]
TCGA-B6-A0I6	1	991	1	859	1	859	1	991	1	859	NO	YES	BRCA.Basal	Indeterminate (neither Pre or Postmenopausal)	BLACK OR AFRICAN AMERICAN	No	NO	YES	WITH TUMOR	Dead	0.01	991								Distant Metastasis	Skin and bone	859											[Not Applicable]	1990	49	Other method, specify:	Biopsy, NOS	Modified Radical Mastectomy	[Not Available]
TCGA-B6-A401	0	2596	0	2596	0	2596	0	2596	0	2596	NO	YES	BRCA.LumA	[Unknown]	BLACK OR AFRICAN AMERICAN	No	NO	NO	TUMOR FREE	Alive	2596	[Not Applicable]	Cyclophosphamide\Doxorubicin\Doxetaxel	Femara		50\50\50\375	NO	155\155\155\[Not Available]	[Unknown]	NO				External	Primary Tumor Field	[Not Available]	[Not Available]	[Not Available]	205	NO	284	[Unknown]	[Not Applicable]	2007	47	Core needle biopsy	[Not Applicable]	Lumpectomy	[Not Available]
TCGA-BH-A0AW	0	622	0	622	0	622	0	622	0	622	NO	YES	BRCA.Her2	Post (prior bilateral ovariectomy OR >12 mo since LMP with no prior hysterectomy)	WHITE	No	YES	YES	TUMOR FREE	Alive	622	[Not Applicable]	Carboplatin\Taxotere	Arimidex\\Aromasin	Herceptin	53\53\200\543\53	NO	150\410\515\[Not Available]\150	[Not Available]					EXTERNAL BEAM	Primary Tumor Field	6040	cGy	33	201	NO	252	[Not Available]	[Not Applicable]	2008	56	Core needle biopsy	[Not Applicable]	Lumpectomy	[Not Available]
TCGA-BH-A0BD	0	554	0	554	0	554	0	554	0	554	NO	YES	BRCA.LumB	Pre (<6 months since LMP AND no prior bilateral ovariectomy AND not on estrogen replacement)	WHITE	No	YES	YES	TUMOR FREE	Alive	554	[Not Applicable]	CYCLOPHOSPHAMIDE\\Doxorubicin	Tamoxifen		61\61\244	NO	166\166\[Not Available]	[Not Available]					EXTERNAL BEAM	Primary Tumor Field	6040	cGy	33	196	NO	247	[Not Available]	[Not Applicable]	2009	47	Core needle biopsy	[Not Applicable]	Other	segmental mastectomy
TCGA-BH-A0BT	0	2365	0	2365	0	2365	0	2365	0	2365	NO	YES	BRCA.Normal	[Not Available]	WHITE	No	YES	YES	TUMOR FREE	Alive	2365	[Not Applicable]	Adriamycin\\Cytoxan			97\97\	NO	139\139	Complete Response	NO				External	Primary Tumor Field	66.4	Gy	36	167	NO	227	Complete Response	[Not Applicable]	2007	56	Core needle biopsy	[Not Applicable]	Other	segmental mastectomy with sentinel lymph node excision and biopsy
TCGA-BH-A0C0	0	1270	0	1270	0	1270	0	1270	0	1270	NO	YES	BRCA.Normal	Post (prior bilateral ovariectomy OR >12 mo since LMP with no prior hysterectomy)	WHITE	No	YES	YES	TUMOR FREE	Alive	1270	[Not Applicable]	CARBOPLATIN\\DOCETAXEL\	ARIMIDEX		57\57\158	NO	162\162\[Not Available]	[Not Available]					EXTERNAL BEAM	Primary Tumor Field	6040	cGy	33	204	NO	249	[Not Available]	[Not Applicable]	2007	62	Core needle biopsy	[Not Applicable]	Other	Segmental mastectomy
TCGA-BH-A0DT	0	2403	0	2403	0	2403	0	2403	0	2403	NO	YES	BRCA.Normal	Pre (<6 months since LMP AND no prior bilateral ovariectomy AND not on estrogen replacement)	WHITE	No	YES	YES	TUMOR FREE	Alive	2403	[Not Applicable]	Adriamycin\\Cytoxan\Taxotere			118\118\118	NO	287\287\287	Complete Response	NO													[Not Applicable]	2007	41	Core needle biopsy	[Not Applicable]	Other	Total mastectomy with sentinel lymoh node biopsy
TCGA-BH-A0EA	0	991	0	991	0	991	1	991	1	991	NO	YES	BRCA.LumA	Post (prior bilateral ovariectomy OR >12 mo since LMP with no prior hysterectomy)	WHITE	Yes	NO	YES	TUMOR FREE	Dead	[Not Available]	991	Cytoxan\Taxotere			363\84	NO	522\363	Complete Response	NO													[Not Applicable]	2008	72	Core needle biopsy	[Not Applicable]	Other	Total mastectomy with sentinel lymph node biopsy
TCGA-BH-A0EI	0	1926	0	1926	0	1926	0	1926	0	1926	NO	YES	BRCA.LumA	Peri (6-12 months since last menstrual period)	WHITE	No	YES	NO	TUMOR FREE	Alive	1926	[Not Applicable]								NO				External	Primary Tumor Field|Primary Tumor Field	5040|900	cGy	33|[Not Available]	274|350	NO	321|350	Complete Response|Complete Response	[Not Applicable]	2008	51	Core needle biopsy	[Not Applicable]	Other	segmental mastectomy with right sentinel lymph node biopsy
TCGA-BH-A0GZ	0	328	0	328	0	328	0	328	0	328	NO	YES	BRCA.LumA	Post (prior bilateral ovariectomy OR >12 mo since LMP with no prior hysterectomy)	WHITE	No	YES	YES	TUMOR FREE	Alive	328	[Not Applicable]		ARIMIDEX		157	YES	[Not Available]	[Not Available]					EXTERNAL BEAM	Primary Tumor Field	[Not Available]	[Not Available]	[Not Available]	[Not Available]	NO	[Not Available]	[Not Available]	[Not Applicable]	2009	62	Core needle biopsy	[Not Applicable]	Other	Segmental mastectomy
TCGA-BH-A0HO	0	76	0	76	0	76	0	378	0	76	NO	YES	BRCA.LumA	Pre (<6 months since LMP AND no prior bilateral ovariectomy AND not on estrogen replacement)	WHITE	No	YES	YES	TUMOR FREE	Alive	76	[Not Applicable]	Cyclophosphamide\Doxorubicin\Paclitaxel	Tamoxifen		119\119\210\378	NO	182\182\287\[Not Available]	[Not Available]					EXTERNAL BEAM	Primary Tumor Field	6060	cGy	33	312	NO	369	[Not Available]	[Not Applicable]	2009	48	Core needle biopsy	[Not Applicable]	Other	Segmental mastectomy
TCGA-BH-A0W3	0	728	NA	NA	0	728	0	728	0	728	NO	YES	BRCA.LumB	Indeterminate (neither Pre or Postmenopausal)	WHITE	No	YES	NO	TUMOR FREE	Alive	728	[Not Applicable]												External	Primary Tumor Field|Regional site	46|46	Gy	[Not Available]|[Not Available]	63|63	NO	98|96	Complete Response|Complete Response	[Not Applicable]	2010	58	Core needle biopsy	[Not Applicable]	Other	Segmental mastectomy
TCGA-BH-A0W5	0	1288	0	1288	0	1288	0	1288	0	1288	NO	YES	BRCA.LumA	[Not Available]	WHITE	No	YES	YES	TUMOR FREE	Alive	1288	[Not Applicable]		Arimidex		22	NO	144	Complete Response					External	Primary Tumor Field	[Not Available]	[Not Available]	[Not Available]	113	NO	144	Complete Response	[Not Applicable]	2008	77	Core needle biopsy	[Not Applicable]	Other	segmental mastectomy
TCGA-BH-A18I	0	1093	0	1093	0	1093	0	1093	0	1093	NO	YES	BRCA.LumA	Post (prior bilateral ovariectomy OR >12 mo since LMP with no prior hysterectomy)	WHITE	No	NO	YES	TUMOR FREE	Alive	1093	[Not Applicable]	Cytoxan\Taxotere			121\121	NO	220\220	Complete Response	NO													[Not Applicable]	2010	53	Core needle biopsy	[Not Applicable]	Other	segmental mastectomy
TCGA-BH-A1EO	0	2798	NA	NA	0	2798	1	2798	1	2798	NO	YES	BRCA.LumA	Post (prior bilateral ovariectomy OR >12 mo since LMP with no prior hysterectomy)	WHITE	No	NO	[Not Available]	TUMOR FREE	Dead	0.01	2798																					ductal and lobular features	1999	68	Excisional Biopsy	[Not Applicable]	Other	right segmental mastectomy witrh axillary node dissection
TCGA-BH-A1F0	1	785	NA	NA	1	785	1	785	1	785	NO	YES	BRCA.Normal	Post (prior bilateral ovariectomy OR >12 mo since LMP with no prior hysterectomy)	WHITE	No	NO	[Not Available]	WITH TUMOR	Dead	0.01	785																					[Not Applicable]	2000	80	Fine needle aspiration biopsy	[Not Applicable]	Modified Radical Mastectomy	[Not Available]
TCGA-BH-A1FC	0	3472	NA	NA	0	3472	1	3472	1	3472	NO	YES	BRCA.Normal	Post (prior bilateral ovariectomy OR >12 mo since LMP with no prior hysterectomy)	BLACK OR AFRICAN AMERICAN	No	NO	[Not Available]	TUMOR FREE	Dead	0.01	3472																					[Not Applicable]	1998	78	Fine needle aspiration biopsy	[Not Applicable]	Other	localized segmental mastectomy with axillary node dissection
TCGA-BH-A42V	0	635	0	635	0	635	0	635	0	635	YES	NO	BRCA.LumA	Pre (<6 months since LMP AND no prior bilateral ovariectomy AND not on estrogen replacement)	BLACK OR AFRICAN AMERICAN	No	YES	NO	TUMOR FREE	Alive	635	[Not Applicable]								NO				External	Primary Tumor Field	66.4	Gy	36	92	NO	141	Complete Response	[Not Applicable]	2012	41	Core needle biopsy	[Not Applicable]	Modified Radical Mastectomy	[Not Available]
TCGA-C8-A26X	0	376	0	376	0	376	0	376	0	376	YES	NO	BRCA.Her2	Post (prior bilateral ovariectomy OR >12 mo since LMP with no prior hysterectomy)	ASIAN	No	NO	YES	TUMOR FREE	Alive	376	[Not Applicable]	5-Flourouracil\Cyclophosphamide\Doxorubicin			200	NO	207	Complete Response	NO													[Not Applicable]	2010	58	Tumor resection	[Not Applicable]	Modified Radical Mastectomy	[Not Available]
TCGA-C8-A275	0	1	0	1	0	1	0	1	0	1	YES	NO	BRCA.Her2	Post (prior bilateral ovariectomy OR >12 mo since LMP with no prior hysterectomy)	ASIAN	No	NO	[Not Available]	TUMOR FREE	Alive	1	[Not Applicable]																					[Not Applicable]	2010	56	Tumor resection	[Not Applicable]	Other	Patey's Surgery
TCGA-D8-A141	0	626	0	626	0	626	0	626	0	626	YES	NO	BRCA.LumA	Indeterminate (neither Pre or Postmenopausal)	WHITE	No	NO	YES	TUMOR FREE	Alive	626	[Not Applicable]	cyclophosphamide\doxorubicine	tamoxifen		50	NO	113	[Not Available]														[Not Applicable]	2010	40	Fine needle aspiration biopsy	[Not Applicable]	Modified Radical Mastectomy	[Not Available]
TCGA-D8-A145	0	410	0	410	0	410	0	410	0	410	YES	NO	BRCA.LumA	Post (prior bilateral ovariectomy OR >12 mo since LMP with no prior hysterectomy)	WHITE	No	NO	YES	TUMOR FREE	Alive	410	[Not Applicable]		Tamoxifen		42	YES	[Not Available]	[Not Available]														[Not Applicable]	2010	80	Core needle biopsy	[Not Applicable]	Simple Mastectomy	[Not Available]
TCGA-D8-A1JE	0	575	0	575	0	575	0	575	0	575	YES	NO	BRCA.LumB	Post (prior bilateral ovariectomy OR >12 mo since LMP with no prior hysterectomy)	WHITE	No	NO	YES	TUMOR FREE	Alive	575	[Not Applicable]	adriamicin\cyclophosphamid			103	NO	162	[Not Available]														[Not Applicable]	2010	62	Fine needle aspiration biopsy	[Not Applicable]	Modified Radical Mastectomy	[Not Available]
TCGA-D8-A1JI	0	577	0	577	0	577	0	577	0	577	YES	NO	BRCA.LumB	Post (prior bilateral ovariectomy OR >12 mo since LMP with no prior hysterectomy)	WHITE	No	YES	YES	TUMOR FREE	Alive	577	[Not Applicable]	cyclophosphamide\doxorubicine	letrozolum		41	NO	162	[Not Available]					EXTERNAL BEAM	Regional site	[Not Available]	cGy	20	204	NO	231	[Not Available]	[Not Applicable]	2010	54	Fine needle aspiration biopsy	[Not Applicable]	Modified Radical Mastectomy	[Not Available]
TCGA-D8-A1XT	0	506	0	506	0	506	0	506	0	506	YES	NO	BRCA.Her2	Post (prior bilateral ovariectomy OR >12 mo since LMP with no prior hysterectomy)	WHITE	No	NO	YES	TUMOR FREE	Alive	506	[Not Applicable]	adriamycin+cyclophosphamide			74	NO	228	[Not Available]														[Not Applicable]	2010	61	Fine needle aspiration biopsy	[Not Applicable]	Modified Radical Mastectomy	[Not Available]
TCGA-E2-A106	0	2541	0	2541	0	2541	0	2541	0	2541	NO	YES	BRCA.LumA	Pre (<6 months since LMP AND no prior bilateral ovariectomy AND not on estrogen replacement)	ASIAN	No	NO	YES	[Unknown]	Alive	2541	[Not Applicable]		Tamoxifen\Zoladex		883\883	YES	[Not Available]\[Not Available]	[Not Available]	NO													[Not Applicable]	2006	34	Core needle biopsy	[Not Applicable]	Simple Mastectomy	[Not Available]
TCGA-E2-A10E	0	865	0	865	0	865	0	865	0	865	NO	YES	BRCA.LumA	Post (prior bilateral ovariectomy OR >12 mo since LMP with no prior hysterectomy)	WHITE	No	YES	YES	TUMOR FREE	Alive	865	[Not Applicable]	Cytoxan and Taxotere	Arimidex		60\217	NO	123\[Not Available]	[Not Available]					EXTERNAL BEAM	Regional site	6000	cGy	30	173	NO	218	[Not Available]	[Not Applicable]	2008	64	Core needle biopsy	[Not Applicable]	Simple Mastectomy	[Not Available]
TCGA-E2-A158	0	450	0	450	0	450	0	450	0	450	NO	YES	BRCA.Normal	Pre (<6 months since LMP AND no prior bilateral ovariectomy AND not on estrogen replacement)	WHITE	Yes	NO	YES	TUMOR FREE	Alive	450	[Not Applicable]	cytoxan\doxorubicin\Taxane	arimidex		[Not Available]\[Not Available]\[Not Available]\450	NO	228\228\228\[Not Available]	[Not Available]														[Not Applicable]	2009	43	Tumor resection	[Not Applicable]	Simple Mastectomy	[Not Available]
TCGA-E2-A15E	0	630	0	630	0	630	0	630	0	630	NO	YES	BRCA.LumA	Pre (<6 months since LMP AND no prior bilateral ovariectomy AND not on estrogen replacement)	WHITE	No	YES	YES	TUMOR FREE	Alive	630	[Not Applicable]	cyclophosphamide\doxorubicin\paclitaxel\	tamoxifen\aromasin	trastuzumab	63\63\119\203\451\119	NO	105\105\198\448\[Not Available]\489	[Not Available]					EXTERNAL BEAM	Primary Tumor Field	6040	cGy	33	218	NO	275	[Not Available]	[Not Applicable]	2009	40	Tumor resection	[Not Applicable]	Lumpectomy	[Not Available]
TCGA-E2-A15H	0	393	0	393	0	393	0	393	0	393	NO	YES	BRCA.LumA	Pre (<6 months since LMP AND no prior bilateral ovariectomy AND not on estrogen replacement)	WHITE	No	NO	YES	[Not Available]	Alive	393	[Not Applicable]			Herceptin	83	NO	[Not Available]	[Not Available]														[Not Applicable]	2009	38	Tumor resection	[Not Applicable]	Lumpectomy	[Not Available]
TCGA-E2-A15R	0	1732	0	1732	0	1732	0	1732	0	1732	NO	YES	BRCA.LumA	Post (prior bilateral ovariectomy OR >12 mo since LMP with no prior hysterectomy)	WHITE	No	YES	YES	TUMOR FREE	Alive	1732	[Not Applicable]	cyclophosphamide\doxorubicin\paclitaxel	arimidex		92\92\148	NO	134\134\197\[Not Available]	[Not Available]	NO				EXTERNAL BEAM	Regional site	5900	cGy	33	218	NO	267	[Not Available]	[Not Applicable]	2010	64	Tumor resection	[Not Applicable]	Lumpectomy	[Not Available]
TCGA-E2-A1IK	0	1800	0	1800	0	1800	0	1800	0	1800	NO	YES	BRCA.LumA	Post (prior bilateral ovariectomy OR >12 mo since LMP with no prior hysterectomy)	WHITE	No	NO	YES	TUMOR FREE	Alive	1800	[Not Applicable]		Arimidex		92	YES	[Not Available]	[Not Available]	NO													[Not Applicable]	2009	71	Tumor resection	[Not Applicable]	Lumpectomy	[Not Available]
TCGA-E2-A1IL	0	118	0	118	0	118	0	118	0	118	NO	YES	BRCA.LumA	Post (prior bilateral ovariectomy OR >12 mo since LMP with no prior hysterectomy)	WHITE	No	YES	YES	TUMOR FREE	Alive	118	[Not Applicable]		Arimidex		64	YES	[Not Available]	[Not Available]					EXTERNAL BEAM	[Not Available]	5840	cGy	24	84	NO	112	[Not Available]	[Not Applicable]	2009	78	Tumor resection	[Not Applicable]	Lumpectomy	[Not Available]
TCGA-E2-A1L6	0	1648	0	1648	0	1648	0	1648	0	1648	NO	YES	BRCA.LumA	Pre (<6 months since LMP AND no prior bilateral ovariectomy AND not on estrogen replacement)	WHITE	No	NO	YES	TUMOR FREE	Alive	1648	[Not Applicable]	Cyclophosphamide\Doxorubicin\Paclitaxel	Tamoxifen		49\49\105\148	NO	91\91\147\[Not Available]	[Not Available]														[Not Applicable]	2007	44	Tumor resection	[Not Applicable]	Simple Mastectomy	[Not Available]
TCGA-E2-A1L9	0	598	0	598	0	598	0	598	0	598	NO	YES	BRCA.LumA	Pre (<6 months since LMP AND no prior bilateral ovariectomy AND not on estrogen replacement)	WHITE	No	YES	YES	TUMOR FREE	Alive	598	[Not Applicable]	Cytoxan\Taxotere	Tamoxifen		55\55\187	NO	122\122\[Not Available]	[Not Available]					EXTERNAL BEAM	Primary Tumor Field	6040	cGy	33	140	NO	177	[Not Available]	[Not Applicable]	2009	40	Tumor resection	[Not Applicable]	Lumpectomy	[Not Available]
TCGA-E2-A1LA	0	748	0	748	0	748	0	748	0	748	NO	YES	BRCA.LumA	Post (prior bilateral ovariectomy OR >12 mo since LMP with no prior hysterectomy)	[Not Available]	No	NO	YES	TUMOR FREE	Alive	748	[Not Applicable]		Arimidex		48	YES	[Not Available]	[Not Available]														[Not Applicable]	2009	59	Tumor resection	[Not Applicable]	Simple Mastectomy	[Not Available]
TCGA-E2-A570	0	931	0	931	0	931	0	931	0	931	NO	YES	BRCA.LumA	Pre (<6 months since LMP AND no prior bilateral ovariectomy AND not on estrogen replacement)	BLACK OR AFRICAN AMERICAN	No	NO	YES	TUMOR FREE	Alive	931	[Not Applicable]		Anastrozole		252	YES	[Not Available]	[Not Applicable]	NO													[Not Applicable]	2011	47	Core needle biopsy	[Not Applicable]	Simple Mastectomy	[Not Available]
TCGA-E9-A1R0	0	860	NA	NA	0	860	0	860	0	860	YES	NO	BRCA.LumA	Post (prior bilateral ovariectomy OR >12 mo since LMP with no prior hysterectomy)	WHITE	No	NO	YES	TUMOR FREE	Alive	860	[Not Applicable]	Cyclophosphamide\Doxorubicin			36	NO	103	[Not Available]	NO													[Not Applicable]	2011	58	Tumor resection	[Not Applicable]	[Not Available]	[Not Available]
TCGA-E9-A24A	0	747	0	747	0	747	0	747	0	747	YES	NO	BRCA.LumA	Post (prior bilateral ovariectomy OR >12 mo since LMP with no prior hysterectomy)	WHITE	No	YES	YES	TUMOR FREE	Alive	747	[Not Applicable]		Tamoxifen		9	YES	[Not Available]	[Not Available]	NO				EXTERNAL BEAM	Primary Tumor Field	4000	cGy	20	35	NO	65	[Not Available]	[Not Applicable]	2011	69	Other method, specify:	Lumpectomy	[Not Available]	[Not Available]
TCGA-EW-A1IX	0	1208	0	1208	0	1208	0	1208	0	1208	NO	YES	BRCA.LumA	Peri (6-12 months since last menstrual period)	ASIAN	No	NO	YES	TUMOR FREE	Alive	1208	[Not Applicable]		Femara		871	YES	[Not Available]	[Not Available]														Invasive tubulolobular carcinoma	2008	48	Core needle biopsy	[Not Applicable]	Other	total mastectomy
TCGA-EW-A1PE	0	424	0	424	0	424	0	320	0	320	NO	YES	BRCA.LumA	Post (prior bilateral ovariectomy OR >12 mo since LMP with no prior hysterectomy)	WHITE	No	YES	YES	TUMOR FREE	Alive	320	[Not Applicable]	Cyclophosphamide\Epirubicin\Fluorouracil\Taxotere	Exemestane		71\71\71\132\269	NO	111\111\111\174\[Not Available]	[Not Available]					EXTERNAL BEAM	Primary Tumor Field	10500	cGy	25	208	NO	269	[Not Available]	[Not Applicable]	2011	56	[Discrepancy]	[Not Available]	Lumpectomy	[Not Available]
TCGA-EW-A1PH	0	1051	0	1051	0	1051	0	607	0	607	NO	YES	BRCA.Basal	Post (prior bilateral ovariectomy OR >12 mo since LMP with no prior hysterectomy)	WHITE	No	YES	YES	TUMOR FREE	Alive	607	[Not Applicable]	Cyclophosphamide\Fluorouracil\Epirubicin\Docetaxel\Taxol			98\98\98\161\215	NO	140\140\140\161\271	[Not Available]	NO				EXTERNAL BEAM	Primary Tumor Field	6120	cGy	34	276	NO	322	[Not Available]	[Not Applicable]	2010	52	Core needle biopsy	[Not Applicable]	Lumpectomy	[Not Available]
TCGA-EW-A6S9	0	463	NA	NA	0	463	0	463	0	463	[Not Available]	[Not Available]	BRCA.LumA	[Not Available]	BLACK OR AFRICAN AMERICAN	No	NO	NO	TUMOR FREE	Alive	463	[Not Applicable]								NO													[Not Applicable]	2013	34	Core needle biopsy	[Not Applicable]	Lumpectomy	[Not Available]
TCGA-GM-A2DC	0	2535	0	2535	0	2535	0	2535	0	2535	NO	YES	BRCA.LumA	Post (prior bilateral ovariectomy OR >12 mo since LMP with no prior hysterectomy)	WHITE	No	YES	YES	TUMOR FREE	Alive	2535	[Not Applicable]	Taxotere\Xeloda\Epirubicin\Cytoxan	Letrozole\Arimidex		57\57\140\140\294\355	NO	119\119\208\208\341\383	Complete Response	NO				External	Primary Tumor Field	60	Gy	30	236	NO	278	Complete Response	[Not Applicable]	2006	57	Core needle biopsy	[Not Applicable]	Lumpectomy	[Not Available]
TCGA-GM-A2DF	0	2155	0	2155	0	2155	0	2155	0	2155	NO	YES	BRCA.Basal	Post (prior bilateral ovariectomy OR >12 mo since LMP with no prior hysterectomy)	BLACK OR AFRICAN AMERICAN	No	YES	YES	TUMOR FREE	Alive	2155	[Not Applicable]	Taxol\Cytoxan\Fluorouracil\Epirubicin			82\166\166\166	NO	159\229\229\229	Complete Response	NO				External	Primary Tumor Field	64	Gy	32	250	NO	294	Complete Response	[Not Applicable]	2007	53	Core needle biopsy	[Not Applicable]	Lumpectomy	[Not Available]
TCGA-OL-A5RU	0	1219	0	1219	0	1219	0	1219	0	1219	NO	YES	BRCA.LumA	Post (prior bilateral ovariectomy OR >12 mo since LMP with no prior hysterectomy)	BLACK OR AFRICAN AMERICAN	No	YES	YES	TUMOR FREE	Alive	1219	[Not Applicable]	cyclophosphamide\docetaxel			71\71	NO	134\134	Complete Response	NO				External	Regional site	5040	cGy	[Not Available]	160	NO	197	Complete Response	[Not Applicable]	2010	63	Core needle biopsy	[Not Applicable]	Modified Radical Mastectomy	[Not Available]
TCGA-OL-A5RW	0	1106	0	1106	0	1106	0	1106	0	1106	NO	YES	BRCA.Basal	Pre (<6 months since LMP AND no prior bilateral ovariectomy AND not on estrogen replacement)	BLACK OR AFRICAN AMERICAN	No	YES	YES	TUMOR FREE	Alive	1106	[Not Applicable]	Cytoxan\ADRIAMYCIN\TAXOL			69\69\69	NO	234\234\234	Complete Response	NO				External	Primary Tumor Field	5040	cGy	[Not Available]	184	NO	234	Complete Response	[Not Applicable]	2010	40	Excisional Biopsy	[Not Applicable]	Lumpectomy	[Not Available]
TCGA-OL-A5RY	0	752	0	752	0	752	0	752	0	752	NO	YES	BRCA.Normal	Post (prior bilateral ovariectomy OR >12 mo since LMP with no prior hysterectomy)	BLACK OR AFRICAN AMERICAN	No	YES	YES	TUMOR FREE	Alive	752	[Not Applicable]								NO													[Not Applicable]	2011	52	Other method, specify:	Ultrasound-guided biopsy	Lumpectomy	[Not Available]
TCGA-OL-A66H	0	812	0	812	0	812	0	812	0	812	NO	YES	BRCA.LumA	Post (prior bilateral ovariectomy OR >12 mo since LMP with no prior hysterectomy)	BLACK OR AFRICAN AMERICAN	No	YES	NO	TUMOR FREE	Alive	812	[Not Applicable]								NO				External	Primary Tumor Field	5040	cGy	[Not Available]	68	NO	105	Complete Response	[Not Applicable]	2012	74	Fine needle aspiration biopsy	[Not Applicable]	Lumpectomy	[Not Available]
TCGA-OL-A66I	0	714	0	714	0	714	0	714	0	714	NO	YES	BRCA.Basal	[Not Evaluated]	BLACK OR AFRICAN AMERICAN	No	YES	YES	TUMOR FREE	Alive	714	[Not Applicable]	CYTOXAN\ADRIAMYCIN\TAXOL			43\43\43	NO	312\312\312	Complete Response	NO				External	Primary Tumor Field	5041	cGy	[Not Available]	239	NO	285	Complete Response	[Not Applicable]	2008	36	Core needle biopsy	[Not Applicable]	Lumpectomy	[Not Available]
TCGA-A8-A06N	0	0	0	0	0	0	0	0	0	0	NO	YES	BRCA.LumB	Post (prior bilateral ovariectomy OR >12 mo since LMP with no prior hysterectomy)	[Not Available]	No	NO	[Not Available]	TUMOR FREE	Alive	0	[Not Applicable]																					[Not Applicable]	2009	66	[Not Available]	[Not Applicable]	Other	Surgical Resection
TCGA-AC-A2QJ	1	446	1	237	1	237	1	446	1	237	YES	NO	BRCA.Basal	Peri (6-12 months since last menstrual period)	WHITE	No	YES	YES	WITH TUMOR	Dead	[Not Available]	446	Adriamycin\Cytoxan\Abraxane\Gemzar\Carboplatin	Faslodex		69\69\125\322\386\349	NO	111\111\202\385\407\418	Clinical Progressive Disease	Distant Metastasis	Bone	237		External	Primary Tumor Field|Regional site	5000|1800	cGy	20|10	241|299	NO	279|312	Radiographic Progressive Disease|Radiographic Progressive Disease	[Not Applicable]	2011	48	Core needle biopsy	[Not Applicable]	Other	Mastectomy
TCGA-AN-A0AL	0	227	0	227	0	227	0	227	0	227	NO	YES	BRCA.Basal	Pre (<6 months since LMP AND no prior bilateral ovariectomy AND not on estrogen replacement)	WHITE	No	NO	NO	TUMOR FREE	Alive	227	[Not Applicable]								NO													[Not Applicable]	2010	41	Tumor resection	[Not Applicable]	Modified Radical Mastectomy	[Not Available]
TCGA-AN-A0FK	0	213	0	213	0	213	0	213	0	213	NO	YES	BRCA.LumA	Post (prior bilateral ovariectomy OR >12 mo since LMP with no prior hysterectomy)	WHITE	No	NO	NO	TUMOR FREE	Alive	213	[Not Applicable]								[Unknown]													[Not Applicable]	2010	88	Tumor resection	[Not Applicable]	Modified Radical Mastectomy	[Not Available]
TCGA-C8-A3M7	1	1034	1	1034	1	1034	1	1034	1	1034	YES	NO	BRCA.LumA	Post (prior bilateral ovariectomy OR >12 mo since LMP with no prior hysterectomy)	ASIAN	No	YES	YES	WITH TUMOR	Dead	[Not Available]	1034								Locoregional Recurrence		1034											[Not Applicable]	2010	60	Tumor resection	[Not Applicable]	Modified Radical Mastectomy	[Not Available]
TCGA-D8-A27W	0	373	0	373	0	373	0	373	0	373	YES	NO	BRCA.LumB	Post (prior bilateral ovariectomy OR >12 mo since LMP with no prior hysterectomy)	WHITE	No	YES	YES	TUMOR FREE	Alive	373	[Not Applicable]	doxorubicine+cyclophosphamide	Tamoxifen		56\226	NO	162\[Not Available]	[Not Available]					EXTERNAL BEAM	Primary Tumor Field	5500	cGy	25	189	NO	221	[Not Available]	[Not Applicable]	2011	55	Fine needle aspiration biopsy	[Not Applicable]	Modified Radical Mastectomy	[Not Available]
TCGA-GI-A2C8	0	225	0	225	0	225	0	225	0	225	NO	YES	BRCA.LumA	[Not Available]	WHITE	No	YES	YES	[Not Available]	Alive	225	[Not Applicable]	Cytoxen\Adriamycin\Taxotere			[Not Available]	NO	166	[Not Available]														[Not Applicable]	2004	63	[Not Available]	[Not Applicable]	Modified Radical Mastectomy	[Not Available]
TCGA-PL-A8LV	0	0	NA	NA	0	0	0	-7	0	-7	YES	NO	BRCA.Basal	[Unknown]	BLACK OR AFRICAN AMERICAN	No	NO	[Unknown]	[Unknown]	Alive	-7	[Not Applicable]								[Unknown]													[Not Applicable]	2013	54	Excisional Biopsy	[Not Applicable]	[Not Available]	[Not Available]
TCGA-A2-A0CO	0	3492	NA	NA	0	3492	1	1468	1	1468	NO	YES	BRCA.LumA	Post (prior bilateral ovariectomy OR >12 mo since LMP with no prior hysterectomy)	WHITE	No	YES	YES	TUMOR FREE	Dead	[Not Available]	1468		Arimidex|Tamoxifen		513|84	[Not Available]	[Not Available]|512	[Unknown]|Complete Response	NO				External	Primary Tumor Field|Primary Tumor Field	5000|1000	cGy	[Not Available]	93|128	NO	127|134	Complete Response	[Not Applicable]	2002	85	Core needle biopsy	[Not Applicable]	Modified Radical Mastectomy	[Not Available]
TCGA-A2-A0CR	0	3283	NA	NA	0	3283	0	3283	0	3283	NO	YES	BRCA.LumA	Post (prior bilateral ovariectomy OR >12 mo since LMP with no prior hysterectomy)	ASIAN	No	NO	YES	TUMOR FREE	Alive	3283	[Not Applicable]	Adriamycin|Cyclophosphamide|Paclitaxel	Anastrazole|Tamoxifen		105|105|140|315|224	NO	147|147|203|[Not Available]|300	Complete Response	NO													[Not Applicable]	2004	54	Core needle biopsy	[Not Applicable]	Modified Radical Mastectomy	[Not Available]
TCGA-A2-A0EX	0	752	0	752	0	752	0	752	0	752	NO	YES	BRCA.LumA	Post (prior bilateral ovariectomy OR >12 mo since LMP with no prior hysterectomy)	WHITE	No	NO	YES	TUMOR FREE	Alive	752	[Not Applicable]		Tamoxifen|Zoladex		165|273	YES	[Not Available]|[Not Available]	[Not Available]														[Not Applicable]	2009	46	Core needle biopsy	[Not Applicable]	Lumpectomy	[Not Available]
TCGA-A2-A0T6	0	575	0	575	0	575	0	575	0	575	NO	YES	BRCA.LumA	Pre (<6 months since LMP AND no prior bilateral ovariectomy AND not on estrogen replacement)	WHITE	No	YES	YES	TUMOR FREE	Alive	575	[Not Applicable]	Adriamycin|Cytoxan|Taxotere	Tamoxifen		95|95|95|232	NO	204|204|204|[Not Available]	[Not Available]					EXTERNAL BEAM	Primary Tumor Field	5940	cGy	33	231	NO	279	[Not Available]	[Not Applicable]	2009	50	Core needle biopsy	[Not Applicable]	Simple Mastectomy	[Not Available]
TCGA-A2-A0YD	0	769	0	769	0	769	0	769	0	769	NO	YES	BRCA.LumA	Post (prior bilateral ovariectomy OR >12 mo since LMP with no prior hysterectomy)	WHITE	No	NO	YES	TUMOR FREE	Alive	769	[Not Applicable]	Adriamycin|Cytoxan	Arimidex		63|63|143	NO	136|136|[Not Available]	[Not Available]														[Not Applicable]	2009	63	Core needle biopsy	[Not Applicable]	Simple Mastectomy	[Not Available]
TCGA-A2-A1FV	0	714	0	714	0	714	0	714	0	714	YES	NO	BRCA.LumA	Post (prior bilateral ovariectomy OR >12 mo since LMP with no prior hysterectomy)	WHITE	No	YES	YES	TUMOR FREE	Alive	714	[Not Applicable]	Cyclophosphamide|Docetaxel	Arimidex		70|70|141	NO	133|133|[Not Available]	[Not Available]					EXTERNAL BEAM	Regional site	6040	cGy	33	169	NO	216	[Not Available]	[Not Applicable]	2010	74	Core needle biopsy	[Not Applicable]	Simple Mastectomy	[Not Available]
TCGA-A7-A4SC	0	446	0	446	0	446	0	446	0	446	YES	NO	BRCA.LumA	Post (prior bilateral ovariectomy OR >12 mo since LMP with no prior hysterectomy)	WHITE	No	YES	YES	TUMOR FREE	Alive	446	[Not Applicable]		TAMOXIFEN		61\169	NO	139\[Not Available]	[Unknown]	NO				External	Primary Tumor Field|Regional site	5040|4680	cGy	28|26	130|130	NO	168|166	Complete Response|Complete Response	[Not Applicable]	2012	62	Core needle biopsy	[Not Applicable]	Simple Mastectomy	[Not Available]
TCGA-A8-A06X	0	943	0	943	0	943	1	943	1	943	NO	YES	BRCA.LumB	Post (prior bilateral ovariectomy OR >12 mo since LMP with no prior hysterectomy)	[Not Available]	No	YES	[Unknown]	TUMOR FREE	Dead	[Not Available]	943								[Unknown]				External	Primary Tumor Field	52	Gy	[Not Available]	61	NO	92	[Unknown]	[Not Applicable]	2006	77	[Not Available]	[Not Applicable]	Other	Surgical Resection
TCGA-A8-A06Z	0	31	NA	NA	0	31	0	31	0	31	NO	YES	BRCA.LumB	Post (prior bilateral ovariectomy OR >12 mo since LMP with no prior hysterectomy)	[Not Available]	No	NO	[Not Available]	[Not Available]	Alive	31	[Not Applicable]																					[Not Applicable]	2007	84	[Not Available]	[Not Applicable]	Other	Surgical Resection
TCGA-A8-A083	0	0	0	0	0	0	0	0	0	0	NO	YES	BRCA.LumA	Post (prior bilateral ovariectomy OR >12 mo since LMP with no prior hysterectomy)	[Not Available]	No	NO	[Not Available]	TUMOR FREE	Alive	0	[Not Applicable]																					[Not Applicable]	2008	67	[Not Available]	[Not Applicable]	Other	Surgical Resection
TCGA-A8-A09Z	0	0	NA	NA	0	0	0	0	0	0	NO	YES	BRCA.LumB	Post (prior bilateral ovariectomy OR >12 mo since LMP with no prior hysterectomy)	[Not Available]	No	NO	[Not Available]	WITH TUMOR	Alive	0	[Not Applicable]																					[Not Applicable]	2008	83	[Not Available]	[Not Applicable]	Other	Surgical Resection
TCGA-AC-A2B8	0	677	0	677	1	654	0	677	1	652	YES	NO	BRCA.LumA	Post (prior bilateral ovariectomy OR >12 mo since LMP with no prior hysterectomy)	WHITE	No	YES	YES	TUMOR FREE	Alive	677	[Not Applicable]	Chemo, NOS	Arimidex		135	NO	[Not Available]	Complete Response	New Primary Tumor	Rectum	652	672	External	Primary Tumor Field	[Not Available]	[Not Available]	[Not Available]	80	NO	122	Complete Response	[Not Applicable]	2011	84	Core needle biopsy	[Not Applicable]	Simple Mastectomy	[Not Available]
TCGA-AC-A2QH	0	1005	0	1005	0	1005	0	1005	0	1005	YES	NO	BRCA.Basal	Post (prior bilateral ovariectomy OR >12 mo since LMP with no prior hysterectomy)	WHITE	No	YES	YES	TUMOR FREE	Alive	1005	[Not Applicable]	Adriamycin\Cytoxan			94\94	NO	208\208	Complete Response	NO				External	Primary Tumor Field	6040	cGy	33	246	NO	305	Complete Response	[Not Applicable]	2011	58	Core needle biopsy	[Not Applicable]	Modified Radical Mastectomy	[Not Available]
TCGA-AC-A4ZE	0	890	0	890	0	890	0	890	0	890	YES	NO	BRCA.LumA	Post (prior bilateral ovariectomy OR >12 mo since LMP with no prior hysterectomy)	WHITE	No	NO	NO	TUMOR FREE	Alive	890	[Not Applicable]								NO													[Not Applicable]	2012	63	Core needle biopsy	[Not Applicable]	Simple Mastectomy	[Not Available]
TCGA-AC-A5XU	0	455	0	455	0	455	0	455	0	455	YES	NO	BRCA.LumA	[Not Available]	BLACK OR AFRICAN AMERICAN	No	YES	YES	TUMOR FREE	Alive	455	[Not Applicable]		Letrozole		235	YES	[Not Available]	[Not Applicable]	NO				External	Primary Tumor Field	6000	cGy	30	156	NO	199	Complete Response	[Not Applicable]	2013	74	Core needle biopsy	[Not Applicable]	Lumpectomy	[Not Available]
TCGA-AC-A7VC	0	1	0	1	0	1	0	1	0	1	YES	NO	BRCA.Basal	Post (prior bilateral ovariectomy OR >12 mo since LMP with no prior hysterectomy)	WHITE	No	NO	[Unknown]	TUMOR FREE	Alive	1	[Not Applicable]																					[Not Applicable]	2013	56	Tumor resection	[Not Applicable]	Simple Mastectomy	[Not Available]
TCGA-AN-A0AJ	0	303	0	303	0	303	0	303	0	303	NO	YES	BRCA.LumB	Post (prior bilateral ovariectomy OR >12 mo since LMP with no prior hysterectomy)	WHITE	No	NO	NO	TUMOR FREE	Alive	303	[Not Applicable]								NO													[Not Applicable]	2010	79	Tumor resection	[Not Applicable]	Modified Radical Mastectomy	[Not Available]
TCGA-AO-A12E	0	2142	0	2142	0	2142	0	2142	0	2142	NO	YES	BRCA.LumA	Pre (<6 months since LMP AND no prior bilateral ovariectomy AND not on estrogen replacement)	WHITE	No	YES	YES	TUMOR FREE	Alive	2142	[Not Applicable]	Cyclophosphamide\Doxorubicin\Paclitaxel	Tamoxifen		85\85\141\222	NO	127\127\184\[Not Available]	[Not Available]					EXTERNAL BEAM	Regional site	10080	cGy	28	251	NO	288	[Not Available]	[Not Applicable]	2005	51	Core needle biopsy	[Not Applicable]	Modified Radical Mastectomy	[Not Available]
TCGA-AR-A24Q	0	3172	0	3172	0	3172	0	3172	0	3172	NO	YES	BRCA.Basal	Post (prior bilateral ovariectomy OR >12 mo since LMP with no prior hysterectomy)	WHITE	No	YES	YES	TUMOR FREE	Alive	3172	[Not Applicable]	Cytoxan\\Docetaxel\Doxorubicin\Paclitaxel	Anastrozole	Trastuzumab	36\87\36\79\208\79\180	NO	50\155\50\155\1988\155\511	[Not Available]	NO				EXTERNAL BEAM	Primary Tumor Field	5000	cGy	25	196	NO	230	[Not Available]	[Not Applicable]	2006	49	Core needle biopsy	[Not Applicable]	Simple Mastectomy	[Not Available]
TCGA-AR-A2LQ	0	1233	0	1233	0	1233	0	1233	0	1233	NO	YES	BRCA.Normal	Post (prior bilateral ovariectomy OR >12 mo since LMP with no prior hysterectomy)	WHITE	No	YES	YES	TUMOR FREE	Alive	1233	[Not Applicable]	Cytoxan\\Docetaxel	Anastrozole		89\89\176	NO	152\152\[Not Available]	[Not Available]	NO				External	Primary Tumor Field	5040	cGy	28	201	NO	240	[Not Available]	[Not Applicable]	2010	59	Core needle biopsy	[Not Applicable]	Simple Mastectomy	[Not Available]
TCGA-B6-A0IJ	0	7106	0	7106	0	7106	0	7106	0	7106	NO	YES	BRCA.Basal	Indeterminate (neither Pre or Postmenopausal)	BLACK OR AFRICAN AMERICAN	No	NO	YES	TUMOR FREE	Alive	7106	[Not Applicable]								NO													[Not Applicable]	1995	42	Excisional Biopsy	[Not Applicable]	Modified Radical Mastectomy	[Not Available]
TCGA-B6-A0IM	0	3873	0	3873	0	3873	1	3873	1	3873	NO	YES	BRCA.LumA	Post (prior bilateral ovariectomy OR >12 mo since LMP with no prior hysterectomy)	BLACK OR AFRICAN AMERICAN	No	NO	YES	TUMOR FREE	Dead	[Not Available]	3873																					Ductal/cribiform	1997	75	Fine needle aspiration biopsy	[Not Applicable]	Lumpectomy	[Not Available]
TCGA-B6-A0RG	0	2082	0	2082	0	2082	0	2082	0	2082	NO	YES	BRCA.LumA	Indeterminate (neither Pre or Postmenopausal)	WHITE	No	NO	YES	TUMOR FREE	Alive	2082	[Not Applicable]																					[Not Applicable]	1991	26	Other method, specify:	Biopsy, NOS	Lumpectomy	[Not Available]
TCGA-B6-A0RQ	0	4267	0	4267	0	4267	1	4267	1	4267	NO	YES	BRCA.Normal	Post (prior bilateral ovariectomy OR >12 mo since LMP with no prior hysterectomy)	WHITE	No	NO	YES	TUMOR FREE	Dead	0.01	4267																					[Not Applicable]	1994	68	Fine needle aspiration biopsy	[Not Applicable]	Other	excisional biopsy
TCGA-B6-A40C	0	2164	0	2164	0	2164	0	2164	0	2164	NO	YES	BRCA.LumA	[Unknown]	WHITE	No	YES	YES	TUMOR FREE	Alive	2164	[Not Applicable]	Cyclophosphamide\\Doxorubicin\Paclitaxel			37\37\128	NO	107\107\170	[Unknown]	NO				External	Primary Tumor Field	[Not Available]	[Not Available]	[Not Available]	218	NO	254	[Unknown]	[Not Applicable]	2005	51	Core needle biopsy	[Not Applicable]	Simple Mastectomy	[Not Available]
TCGA-BH-A0DP	0	476	0	476	0	476	0	476	0	476	NO	YES	BRCA.Normal	Post (prior bilateral ovariectomy OR >12 mo since LMP with no prior hysterectomy)	WHITE	No	YES	YES	TUMOR FREE	Alive	476	[Not Applicable]		ARIMIDEX		97	YES	[Not Available]	[Not Available]					EXTERNAL BEAM	Primary Tumor Field	6000	cGy	30	136	NO	180	[Not Available]	[Not Applicable]	2009	60	Core needle biopsy	[Not Applicable]	Simple Mastectomy	[Not Available]
TCGA-BH-A0EE	0	943	0	943	0	943	0	943	0	943	NO	YES	BRCA.Her2	Post (prior bilateral ovariectomy OR >12 mo since LMP with no prior hysterectomy)	WHITE	No	NO	YES	TUMOR FREE	Alive	943	[Not Applicable]	Carboplatin\Docetaxel		Trastuzumab	47\47\47	NO	173\173\411	[Not Available]														[Not Applicable]	2007	68	Core needle biopsy	[Not Applicable]	Simple Mastectomy	[Not Available]
TCGA-C8-A27B	0	439	0	439	0	439	0	439	0	439	YES	NO	BRCA.Basal	Peri (6-12 months since last menstrual period)	ASIAN	No	NO	YES	TUMOR FREE	Alive	439	[Not Applicable]	Doxorubicin5-Flourouracil\Cyclophosphamide\Doxorubicin\Taxol			62	NO	85	Complete Response	NO													[Not Applicable]	2011	48	Tumor resection	[Not Applicable]	Modified Radical Mastectomy	[Not Available]
TCGA-D8-A142	0	425	0	425	0	425	0	425	0	425	YES	NO	BRCA.Basal	Post (prior bilateral ovariectomy OR >12 mo since LMP with no prior hysterectomy)	WHITE	No	NO	YES	TUMOR FREE	Alive	425	[Not Applicable]	cyclophosphamid\fluorouracil\metotreksat			61\61\61	NO	271\271\271	[Not Available]														[Not Applicable]	2010	74	Core needle biopsy	[Not Applicable]	Modified Radical Mastectomy	[Not Available]
TCGA-E2-A10A	0	1229	1	75	1	75	0	1229	1	75	NO	YES	BRCA.LumA	Pre (<6 months since LMP AND no prior bilateral ovariectomy AND not on estrogen replacement)	WHITE	No	YES	YES	[Not Available]	Alive	1229	[Not Applicable]		Tamoxifen		91	YES	[Not Available]	[Not Available]	Distant Metastasis	Bone\Brain	75\92		OTHER	Distant Recurrence|Distant Recurrence	2200|3000	cGy	1|5	102|119	NO	102|130	[Not Available]|[Not Available]	[Not Applicable]	2007	41	Core needle biopsy	[Not Applicable]	Simple Mastectomy	[Not Available]
TCGA-E9-A5FL	0	24	0	24	0	24	0	24	0	24	YES	NO	BRCA.Basal	Post (prior bilateral ovariectomy OR >12 mo since LMP with no prior hysterectomy)	WHITE	No	NO	NO	TUMOR FREE	Alive	24	[Not Applicable]								NO													[Not Applicable]	2012	65	Cytology (e.g. Peritoneal or pleural fluid)	[Not Applicable]	Modified Radical Mastectomy	[Not Available]
TCGA-EW-A1J5	0	477	0	477	0	477	0	477	0	477	NO	YES	BRCA.LumA	Post (prior bilateral ovariectomy OR >12 mo since LMP with no prior hysterectomy)	WHITE	No	NO	YES	TUMOR FREE	Alive	477	[Not Applicable]	Cyclophosphamide\Adriamycin\Paclitaxel		Herceptin	94\94\94\94	NO	247\247\247\247	[Not Available]														[Not Applicable]	2010	59	Core needle biopsy	[Not Applicable]	Other	total mastectomy
TCGA-EW-A1PC	0	187	0	187	0	187	0	187	0	187	NO	YES	BRCA.LumB	Post (prior bilateral ovariectomy OR >12 mo since LMP with no prior hysterectomy)	BLACK OR AFRICAN AMERICAN	No	NO	YES	TUMOR FREE	Alive	187	[Not Applicable]		Tamoxifen		98	YES	[Not Available]	[Not Available]														[Not Applicable]	2011	66	Core needle biopsy	[Not Applicable]	Modified Radical Mastectomy	[Not Available]
TCGA-EW-A3E8	0	1035	0	1035	0	1035	0	1035	0	1035	YES	NO	BRCA.LumA	[Not Evaluated]	WHITE	No	YES	YES	TUMOR FREE	Alive	1035	[Not Applicable]		Anastrozole		196	YES	[Not Available]	[Not Applicable]	NO				External	Primary Tumor Field	60	Gy	30	165	NO	196	Complete Response	[Not Applicable]	2011	60	Core needle biopsy	[Not Applicable]	Simple Mastectomy	[Not Available]
TCGA-GI-A2C9	0	3342	0	3342	0	3342	0	3342	0	3342	NO	YES	BRCA.Normal	Post (prior bilateral ovariectomy OR >12 mo since LMP with no prior hysterectomy)	BLACK OR AFRICAN AMERICAN	No	YES	YES	[Not Available]	Alive	3342	[Not Applicable]	[Not Available]			[Discrepancy]	NO	3349	[Not Available]					[Not Available]	Primary Tumor Field	[Not Available]	[Not Available]	[Not Available]	[Discrepancy]	NO	3342	[Not Available]	[Not Applicable]	2003	58	Core needle biopsy	[Not Applicable]	Lumpectomy	[Not Available]
TCGA-OL-A5D8	0	973	NA	NA	0	973	0	973	0	973	NO	YES	BRCA.LumA	Pre (<6 months since LMP AND no prior bilateral ovariectomy AND not on estrogen replacement)	BLACK OR AFRICAN AMERICAN	No	YES	YES	TUMOR FREE	Alive	973	[Not Applicable]								NO													[Not Applicable]	2009	40	Core needle biopsy	[Not Applicable]	Simple Mastectomy	[Not Available]
TCGA-OL-A97C	0	271	NA	NA	1	275	0	275	1	275	NO	YES	BRCA.Normal	Post (prior bilateral ovariectomy OR >12 mo since LMP with no prior hysterectomy)	BLACK OR AFRICAN AMERICAN	No	NO	[Unknown]	TUMOR FREE	Alive	275	[Not Applicable]								NO	Lung	275	NO										malignant phyllodes	2013	67	Fine needle aspiration biopsy	[Not Applicable]	Simple Mastectomy	[Not Available]
TCGA-PL-A8LY	0	8	NA	NA	0	8	0	8	0	8	YES	NO	BRCA.Normal	Pre (<6 months since LMP AND no prior bilateral ovariectomy AND not on estrogen replacement)	BLACK OR AFRICAN AMERICAN	No	NO	NO	WITH TUMOR	Alive	8	[Not Applicable]								[Unknown]													[Not Applicable]	2013	30	Excisional Biopsy	[Not Applicable]	[Not Available]	[Not Available]
TCGA-XX-A89A	0	488	0	488	0	488	0	488	0	488	NO	YES	BRCA.LumA	Post (prior bilateral ovariectomy OR >12 mo since LMP with no prior hysterectomy)	WHITE	No	YES	NO	TUMOR FREE	Alive	488	[Not Applicable]								NO				External	Primary Tumor Field|Regional site	1800|3240	cGy	10|18	59|59	NO	112|112	Complete Response	[Not Applicable]	2013	68	Core needle biopsy	[Not Applicable]	Simple Mastectomy	[Not Available]
TCGA-5L-AAT0	0	1477	NA	NA	0	1477	0	1477	0	1477	NO	YES	BRCA.LumA	Post (prior bilateral ovariectomy OR >12 mo since LMP with no prior hysterectomy)	WHITE	Yes	YES	YES	TUMOR FREE	Alive	1477	[Not Applicable]		Tamoxifen		322	YES	[Not Available]	[Not Applicable]	NO				External	Primary Tumor Field	5000	cGy	25	371	NO	411	[Unknown]	[Not Applicable]	2010	42	Incisional Biopsy	[Not Applicable]	Modified Radical Mastectomy	[Not Available]
TCGA-5T-A9QA	0	303	NA	NA	0	303	0	303	0	303	YES	NO	BRCA.LumB	[Unknown]	BLACK OR AFRICAN AMERICAN	No	YES	YES	[Unknown]	Alive	303	[Not Applicable]	Adriamycin|Cytoxan|Taxol	Letrozole		23	NO	94	Complete Response	NO				External	Primary Tumor Field	6440	cGy	35	227	NO	277	[Unknown]	infiltrating ductal and mucinous	2013	52	Excisional Biopsy	[Not Applicable]	[Unknown]	[Not Available]
TCGA-A1-A0SD	0	437	0	437	0	437	0	437	0	437	NO	YES	BRCA.LumA	[Not Available]	WHITE	No	NO	[Not Available]	[Not Available]	Alive	437	[Not Applicable]																					[Not Applicable]	2005	59	Core needle biopsy	[Not Applicable]	Lumpectomy	[Not Available]
TCGA-A1-A0SF	0	1463	0	1463	0	1463	0	1463	0	1463	NO	YES	BRCA.LumA	Pre (<6 months since LMP AND no prior bilateral ovariectomy AND not on estrogen replacement)	WHITE	No	NO	[Not Available]	TUMOR FREE	Alive	1463	[Not Applicable]	TC	tamoxifen|arimidex		65|157|1010	NO	126|918|[Not Available]	[Not Available]														[Not Applicable]	2006	54	Fine needle aspiration biopsy	[Not Applicable]	Modified Radical Mastectomy	[Not Available]
TCGA-A1-A0SH	0	1437	0	1437	0	1437	0	1437	0	1437	NO	YES	BRCA.LumA	Pre (<6 months since LMP AND no prior bilateral ovariectomy AND not on estrogen replacement)	WHITE	No	NO	[Not Available]	TUMOR FREE	Alive	1437	[Not Applicable]	TC			102	NO	179	[Not Available]														[Not Applicable]	2006	39	Fine needle aspiration biopsy	[Not Applicable]	Lumpectomy	[Not Available]
TCGA-A1-A0SK	1	967	NA	NA	1	967	1	967	1	967	NO	YES	BRCA.Basal	Indeterminate (neither Pre or Postmenopausal)	ASIAN	No	NO	[Not Available]	[Not Available]	Dead	0.01	967																					Neuroendocrine carcinoma, large-cell type, high-grade	2007	54	Excisional Biopsy	[Not Applicable]	Lumpectomy	[Not Available]
TCGA-A1-A0SP	0	584	0	584	0	584	0	584	0	584	NO	YES	BRCA.Basal	[Not Available]	[Not Available]	Yes	YES	[Not Available]	TUMOR FREE	Alive	584	[Not Applicable]	[Not Available]			108	NO	173	[Not Available]					EXTERNAL BEAM	Primary Tumor Field	[Not Available]	[Not Available]	[Not Available]	215	NO	259	[Not Available]	[Not Applicable]	2007	40	Fine needle aspiration biopsy	[Not Applicable]	Lumpectomy	[Not Available]
TCGA-A2-A04T	0	2246	0	2246	0	2246	0	2246	0	2246	NO	YES	BRCA.Basal	Post (prior bilateral ovariectomy OR >12 mo since LMP with no prior hysterectomy)	WHITE	No	YES	YES	TUMOR FREE	Alive	2246	[Not Applicable]	Adriamycin|Cyclophosphamide|Taxol			75|75|117	NO	117|117|173	[Not Available]					EXTERNAL BEAM	Primary Tumor Field	6040	cGy	[Not Available]	206	NO	249	[Not Available]	[Not Applicable]	2004	62	Core needle biopsy	[Not Applicable]	Lumpectomy	[Not Available]
TCGA-A2-A04U	0	2654	0	2654	0	2654	0	2654	0	2654	NO	YES	BRCA.Basal	Peri (6-12 months since last menstrual period)	WHITE	No	NO	YES	[Unknown]	Alive	2654	[Not Applicable]	Adriamycin|Cytoxan|Taxotere			78|78|134	NO	120|120|197	[Not Available]	[Unknown]													[Not Applicable]	2004	47	Core needle biopsy	[Not Applicable]	Simple Mastectomy	[Not Available]
TCGA-A2-A04V	1	1920	1	1470	1	1470	1	1920	1	1470	NO	YES	BRCA.LumA	Pre (<6 months since LMP AND no prior bilateral ovariectomy AND not on estrogen replacement)	WHITE	No	NO	YES	WITH TUMOR	Dead	0.01	1920	ADRIAMYCIN|CYTOXAN|XELODA	EXEMESTANE|LETROZOLE|TAMOXIFEN		50|50|1577|1452|1269|107	NO	92|92|[Not Available]|[Not Available]|1439|1258	[Not Available]			1470											[Not Applicable]	2005	39	Core needle biopsy	[Not Applicable]	Simple Mastectomy	[Not Available]
TCGA-A2-A04X	0	1686	0	1686	0	1686	0	1686	0	1686	NO	YES	BRCA.Her2	Pre (<6 months since LMP AND no prior bilateral ovariectomy AND not on estrogen replacement)	WHITE	No	NO	YES	TUMOR FREE	Alive	1686	[Not Applicable]	ADRIAMYCIN|CYTOXAN|TAXOL	TAMOXIFEN	HERCEPTIN	80|80|133|352|133	NO	122|122|210|490|383	[Not Available]														[Not Applicable]	2006	34	Core needle biopsy	[Not Applicable]	Simple Mastectomy	[Not Available]
TCGA-A2-A0CM	1	754	1	382	1	382	1	754	1	382	NO	YES	BRCA.Basal	Pre (<6 months since LMP AND no prior bilateral ovariectomy AND not on estrogen replacement)	BLACK OR AFRICAN AMERICAN	No	NO	YES	WITH TUMOR	Dead	[Not Available]	754	Adriamycin|Capecetabine|Cytoxan|Docetaxel	Tamoxifen		98|391|98|391|234	NO	147|615|147|601|[Not Available]	[Not Available]			382											[Not Applicable]	2003	40	Excisional Biopsy	[Not Applicable]	Simple Mastectomy	[Not Available]
TCGA-A2-A0CT	0	2289	0	2289	0	2289	0	2289	0	2289	NO	YES	BRCA.LumA	Post (prior bilateral ovariectomy OR >12 mo since LMP with no prior hysterectomy)	WHITE	No	NO	YES	TUMOR FREE	Alive	2289	[Not Applicable]	Adriamycin|Cytoxan	Arimidex|Tamoxifen		75|75|160|559	NO	138|138|433|1537	[Not Available]														[Not Applicable]	2005	71	Core needle biopsy	[Not Applicable]	Simple Mastectomy	[Not Available]
TCGA-A2-A0CU	0	158	NA	NA	0	158	1	158	1	158	NO	YES	BRCA.LumA	Post (prior bilateral ovariectomy OR >12 mo since LMP with no prior hysterectomy)	WHITE	No	NO	YES	TUMOR FREE	Dead	[Not Available]	158		Tamoxifen		98	NO	[Not Available]	[Not Available]														[Not Applicable]	2005	73	Core needle biopsy	[Not Applicable]	Simple Mastectomy	[Not Available]
TCGA-A2-A0CX	0	1728	0	1728	0	1728	0	1728	0	1728	NO	YES	BRCA.Her2	Pre (<6 months since LMP AND no prior bilateral ovariectomy AND not on estrogen replacement)	WHITE	No	YES	YES	TUMOR FREE	Alive	1728	[Not Applicable]	Adriamycin|Cytoxan|Taxol	Letrozole|Tamoxifen|Zoladex	Herceptin	64|64|148|686|1184|601|162	NO	127|127|169|[Not Available]|1273|[Not Available]|367	[Not Available]					[Not Available]	[Not Available]	[Not Available]	[Not Available]	[Not Available]	[Not Available]	NO	305	[Not Available]	[Not Applicable]	2006	52	Core needle biopsy	[Not Applicable]	Lumpectomy	[Not Available]
TCGA-A2-A0CZ	0	1616	NA	NA	0	1616	0	1616	0	1616	NO	YES	BRCA.Normal	Peri (6-12 months since last menstrual period)	WHITE	No	NO	YES	TUMOR FREE	Alive	1616	[Not Applicable]	Adriamycin|Cytoxan	Tamoxifen		106|106|236	NO	148|148|[Not Available]	[Not Available]														[Not Applicable]	2007	46	Core needle biopsy	[Not Applicable]	Simple Mastectomy	[Not Available]
TCGA-A2-A0D0	0	2048	0	2048	0	2048	0	2048	0	2048	NO	YES	BRCA.Basal	Post (prior bilateral ovariectomy OR >12 mo since LMP with no prior hysterectomy)	BLACK OR AFRICAN AMERICAN	No	NO	YES	[Unknown]	Alive	2048	[Not Applicable]	Cytoxan|Docetaxel			62|62	NO	125|125	[Not Available]	[Unknown]													[Not Applicable]	2008	60	Core needle biopsy	[Not Applicable]	Simple Mastectomy	[Not Available]
TCGA-A2-A0D1	0	1051	0	1051	0	1051	0	1051	0	1051	NO	YES	BRCA.Her2	Post (prior bilateral ovariectomy OR >12 mo since LMP with no prior hysterectomy)	WHITE	No	YES	YES	TUMOR FREE	Alive	1051	[Not Applicable]	Abraxane|Carboplatin|Taxotere		Herceptin	131|79|79|79	NO	201|79|79|428	[Not Available]					EXTERNAL BEAM	Primary Tumor Field	6040	cGy	33	252	NO	296	[Not Available]	[Not Applicable]	2008	76	Core needle biopsy	[Not Applicable]	Lumpectomy	[Not Available]
TCGA-A2-A0D2	0	1027	0	1027	0	1027	0	1027	0	1027	NO	YES	BRCA.Basal	Pre (<6 months since LMP AND no prior bilateral ovariectomy AND not on estrogen replacement)	WHITE	No	YES	YES	TUMOR FREE	Alive	1027	[Not Applicable]	Adriamycin|Cytoxan|Taxol			74|74|137	NO	123|123|179	[Not Available]					EXTERNAL BEAM	Regional site	5040	cGy	28	230	NO	270	[Not Available]	[Not Applicable]	2008	45	Core needle biopsy	[Not Applicable]	Simple Mastectomy	[Not Available]
TCGA-A2-A0EN	0	4088	0	4088	0	4088	0	4088	0	4088	NO	YES	BRCA.LumA	Post (prior bilateral ovariectomy OR >12 mo since LMP with no prior hysterectomy)	WHITE	No	YES	YES	TUMOR FREE	Alive	4088	[Not Applicable]		Anastrozole|Tamoxifen		1985|64	YES	[Not Available]|1926	[Not Available]					EXTERNAL BEAM	Primary Tumor Field	6040	cGy	33	91	NO	134	[Not Available]	[Not Applicable]	2003	70	Excisional Biopsy	[Not Applicable]	Lumpectomy	[Not Available]
TCGA-A2-A0EQ	0	2426	0	2426	0	2426	0	2426	0	2426	NO	YES	BRCA.Her2	Post (prior bilateral ovariectomy OR >12 mo since LMP with no prior hysterectomy)	BLACK OR AFRICAN AMERICAN	No	YES	YES	TUMOR FREE	Alive	2426	[Not Applicable]	Adriamycin|Cytoxan|Paclitaxel		Herceptin	84|84|167|229	NO	146|146|167|586	[Not Available]					EXTERNAL BEAM	Primary Tumor Field	6040	cGy	33	203	NO	251	[Not Available]	[Not Applicable]	2004	64	Core needle biopsy	[Not Applicable]	Lumpectomy	[Not Available]
TCGA-A2-A0ES	0	2190	0	2190	0	2190	0	2190	0	2190	NO	YES	BRCA.LumA	Post (prior bilateral ovariectomy OR >12 mo since LMP with no prior hysterectomy)	WHITE	No	NO	YES	TUMOR FREE	Alive	2190	[Not Applicable]	Cytoxan|Docetaxel	Anastrozole|Exemestane		77|77|203|459	NO	141|141|458|[Not Available]	[Not Available]	NO													[Not Applicable]	2008	52	Core needle biopsy	[Not Applicable]	Simple Mastectomy	[Not Available]
TCGA-A2-A0SU	0	1662	0	1662	0	1662	0	1662	0	1662	NO	YES	BRCA.LumA	Post (prior bilateral ovariectomy OR >12 mo since LMP with no prior hysterectomy)	WHITE	No	NO	YES	TUMOR FREE	Alive	1662	[Not Applicable]		Arimidex		93	YES	[Not Available]	[Not Available]														[Not Applicable]	2006	66	Core needle biopsy	[Not Applicable]	Simple Mastectomy	[Not Available]
TCGA-A2-A0T4	0	624	0	624	0	624	0	624	0	624	NO	YES	BRCA.LumA	Post (prior bilateral ovariectomy OR >12 mo since LMP with no prior hysterectomy)	WHITE	No	NO	YES	TUMOR FREE	Alive	624	[Not Applicable]		Femara		85	YES	[Not Available]	[Not Available]														[Not Applicable]	2009	62	Core needle biopsy	[Not Applicable]	Simple Mastectomy	[Not Available]
TCGA-A2-A0T5	0	531	0	531	0	531	0	531	0	531	NO	YES	BRCA.LumA	Pre (<6 months since LMP AND no prior bilateral ovariectomy AND not on estrogen replacement)	WHITE	No	NO	YES	TUMOR FREE	Alive	531	[Not Applicable]	Cytoxan|Taxotere	Tamoxifen		[Not Available]|[Not Available]|[Not Available]	NO	166|166|[Not Available]	[Not Available]														[Not Applicable]	2009	39	Core needle biopsy	[Not Applicable]	Simple Mastectomy	[Not Available]
TCGA-A2-A0T7	0	631	0	631	0	631	0	631	0	631	NO	YES	BRCA.LumA	Pre (<6 months since LMP AND no prior bilateral ovariectomy AND not on estrogen replacement)	WHITE	No	NO	YES	TUMOR FREE	Alive	631	[Not Applicable]	Adriamycin|Cytoxan|Taxol	Tamoxifen		117|117|159|365	NO	145|145|243|[Not Available]	[Not Available]														[Not Applicable]	2009	51	Core needle biopsy	[Not Applicable]	Modified Radical Mastectomy	[Not Available]
TCGA-A2-A0YK	0	588	NA	NA	0	588	0	588	0	588	NO	YES	BRCA.Normal	Post (prior bilateral ovariectomy OR >12 mo since LMP with no prior hysterectomy)	WHITE	No	NO	YES	TUMOR FREE	Alive	588	[Not Applicable]	Cytoxan|Taxotere	Arimidex		78|78|[Not Available]	NO	141|141|[Not Available]	[Not Available]														[Not Applicable]	2009	61	Core needle biopsy	[Not Applicable]	Simple Mastectomy	[Not Available]
TCGA-A2-A0YM	0	965	0	965	0	965	0	965	0	965	NO	YES	BRCA.Basal	Post (prior bilateral ovariectomy OR >12 mo since LMP with no prior hysterectomy)	WHITE	No	YES	NO	TUMOR FREE	Alive	965	[Not Applicable]												EXTERNAL BEAM	Primary Tumor Field	5520	cGy	31	80	NO	126	[Not Available]	[Not Applicable]	2008	67	Core needle biopsy	[Not Applicable]	Lumpectomy	[Not Available]
TCGA-A2-A1FZ	0	683	0	683	0	683	0	683	0	683	YES	NO	BRCA.LumA	Post (prior bilateral ovariectomy OR >12 mo since LMP with no prior hysterectomy)	WHITE	No	NO	YES	TUMOR FREE	Alive	683	[Not Applicable]		Arimidex		[Not Available]	YES	[Not Available]	[Not Available]														[Not Applicable]	2010	63	Core needle biopsy	[Not Applicable]	Simple Mastectomy	[Not Available]
TCGA-A2-A25A	0	3276	0	3276	0	3276	0	3276	0	3276	NO	YES	BRCA.Normal	Pre (<6 months since LMP AND no prior bilateral ovariectomy AND not on estrogen replacement)	WHITE	Yes	YES	YES	TUMOR FREE	Alive	3276	[Not Applicable]	Adriamycin|Cytoxan|Taxol	Femara		[Not Available]	[Not Available]	[Not Available]	[Not Available]					EXTERNAL BEAM	[Not Available]	[Not Available]	[Not Available]	[Not Available]	[Not Available]	[Not Available]	[Not Available]	[Not Available]	[Not Applicable]	2003	44	Core needle biopsy	[Not Applicable]	Simple Mastectomy	[Not Available]
TCGA-A2-A25F	0	322	0	322	0	322	0	322	0	322	YES	NO	BRCA.Basal	Post (prior bilateral ovariectomy OR >12 mo since LMP with no prior hysterectomy)	WHITE	No	YES	YES	TUMOR FREE	Alive	322	[Not Applicable]	Cytoxan|Taxotere|			64|64	NO	212|212	[Not Available]					EXTERNAL BEAM	Primary Tumor Field	3400	cGy	10	37	NO	43	[Not Available]	[Not Applicable]	2011	66	Core needle biopsy	[Not Applicable]	Lumpectomy	[Not Available]
TCGA-A2-A3XV	0	996	0	996	0	996	0	996	0	996	YES	NO	BRCA.Her2	Pre (<6 months since LMP AND no prior bilateral ovariectomy AND not on estrogen replacement)	BLACK OR AFRICAN AMERICAN	No	YES	YES	TUMOR FREE	Alive	996	[Not Applicable]	Carboplatin\Docetaxel	Tamoxifen	Trastuzumab	62\62\429\62	NO	175\[Not Available]\428	Complete Response	NO				External	Primary Tumor Field|Primary Tumor Field	50|10	Gy	25|5	211|247	NO	246|308	Complete Response|Complete Response	[Not Applicable]	2011	46	Core needle biopsy	[Not Applicable]	Lumpectomy	[Not Available]
TCGA-A2-A3XX	0	1439	0	1439	0	1439	1	1439	1	1439	YES	NO	BRCA.Basal	Post (prior bilateral ovariectomy OR >12 mo since LMP with no prior hysterectomy)	BLACK OR AFRICAN AMERICAN	No	NO	YES	TUMOR FREE	Dead	[Not Available]	1439	Adriamycin\Cytoxan\Paclitaxel			80\80\143	NO	129\129\185	Complete Response	NO													[Not Applicable]	2009	49	Core needle biopsy	[Not Applicable]	Simple Mastectomy	[Not Available]
TCGA-A2-A4RX	0	742	0	742	0	742	0	742	0	742	YES	NO	BRCA.Basal	Post (prior bilateral ovariectomy OR >12 mo since LMP with no prior hysterectomy)	BLACK OR AFRICAN AMERICAN	No	NO	[Unknown]	TUMOR FREE	Alive	742	[Not Applicable]								NO													[Not Applicable]	2012	67	Core needle biopsy	[Not Applicable]	Simple Mastectomy	[Not Available]
TCGA-A2-A4S1	0	820	0	820	0	820	0	820	0	820	YES	NO	BRCA.Basal	Post (prior bilateral ovariectomy OR >12 mo since LMP with no prior hysterectomy)	WHITE	No	YES	NO	TUMOR FREE	Alive	820	[Not Applicable]								NO				External	Primary Tumor Field|Primary Tumor Field	5000|1000	cGy	25|5	91|126	NO	123|130	Complete Response|Complete Response	[Not Applicable]	2012	66	Core needle biopsy	[Not Applicable]	Lumpectomy	[Not Available]
TCGA-A7-A0CE	0	1074	0	1074	0	1074	0	1074	0	1074	YES	NO	BRCA.Normal	Indeterminate (neither Pre or Postmenopausal)	WHITE	No	YES	YES	TUMOR FREE	Alive	1074	[Not Applicable]	Adriamycin\cytoxan\Taxol			63\63\119	NO	105\105\161	[Not Available]	NO				EXTERNAL BEAM	Primary Tumor Field	6100	cGy	33	189	NO	238	[Not Available]	[Not Applicable]	2009	57	Core needle biopsy	[Not Applicable]	Lumpectomy	[Not Available]
TCGA-A7-A0CG	0	1043	NA	NA	0	1043	0	1043	0	1043	YES	NO	BRCA.LumA	Post (prior bilateral ovariectomy OR >12 mo since LMP with no prior hysterectomy)	WHITE	No	YES	NO	[Unknown]	Alive	1043	[Not Applicable]								NO				EXTERNAL BEAM	Primary Tumor Field	10480	cGy	42	146	NO	176	[Not Available]	Mixed infiltrating lobular and grade 1 ductal carcinoma	2010	78	Core needle biopsy	[Not Applicable]	Lumpectomy	[Not Available]
TCGA-A7-A0CH	0	1079	0	1079	0	1079	0	1079	0	1079	YES	NO	BRCA.Normal	Post (prior bilateral ovariectomy OR >12 mo since LMP with no prior hysterectomy)	WHITE	No	NO	YES	TUMOR FREE	Alive	1079	[Not Applicable]		Arimidex		107	YES	[Not Available]	[Not Available]	NO													[Not Applicable]	2009	79	Core needle biopsy	[Not Applicable]	Simple Mastectomy	[Not Available]
TCGA-A7-A0CJ	0	931	NA	NA	0	931	0	931	0	931	YES	NO	BRCA.LumB	Post (prior bilateral ovariectomy OR >12 mo since LMP with no prior hysterectomy)	WHITE	No	YES	YES	TUMOR FREE	Alive	931	[Not Applicable]	Cytoxan\Taxotere	Arimidex		61\61\203	NO	124\124\[Not Available]	[Not Available]	NO				EXTERNAL BEAM	Primary Tumor Field	6100	cGy	33	152	NO	202	[Not Available]	[Not Applicable]	2010	57	Core needle biopsy	[Not Applicable]	Lumpectomy	[Not Available]
TCGA-A7-A0D9	0	1139	0	1139	0	1139	0	1139	0	1139	YES	NO	BRCA.Normal	Pre (<6 months since LMP AND no prior bilateral ovariectomy AND not on estrogen replacement)	WHITE	No	NO	YES	TUMOR FREE	Alive	1139	[Not Applicable]	Cytoxan\Taxotere	Tamoxifen		62\62\157	NO	125\125\[Not Available]	[Not Available]	NO													[Not Applicable]	2009	37	Core needle biopsy	[Not Applicable]	Simple Mastectomy	[Not Available]
TCGA-A7-A0DA	0	1085	0	1085	0	1085	0	1085	0	1085	YES	NO	BRCA.Basal	Post (prior bilateral ovariectomy OR >12 mo since LMP with no prior hysterectomy)	WHITE	No	YES	YES	TUMOR FREE	Alive	1085	[Not Applicable]	Adriamycin\cytoxan\Taxol			65\65\122	NO	107\107\199	[Not Available]	NO				EXTERNAL BEAM	Primary Tumor Field	6100	cGy	33	226	NO	274	[Not Available]	[Not Applicable]	2009	62	Core needle biopsy	[Not Applicable]	Lumpectomy	[Not Available]
TCGA-A7-A0DB	0	1007	NA	NA	0	1007	0	1007	0	1007	YES	NO	BRCA.Normal	Post (prior bilateral ovariectomy OR >12 mo since LMP with no prior hysterectomy)	WHITE	No	YES	YES	TUMOR FREE	Alive	1007	[Not Applicable]		Arimidex		141	YES	[Not Available]	[Not Available]	NO				EXTERNAL BEAM	Primary Tumor Field	6100	cGy	33	92	NO	138	[Not Available]	[Not Applicable]	2009	56	Core needle biopsy	[Not Applicable]	Simple Mastectomy	[Not Available]
TCGA-A7-A13D	0	965	0	965	0	965	0	965	0	965	YES	NO	BRCA.Basal	Post (prior bilateral ovariectomy OR >12 mo since LMP with no prior hysterectomy)	BLACK OR AFRICAN AMERICAN	No	YES	YES	TUMOR FREE	Alive	965	[Not Applicable]	Cytoxan\Taxotere			71\71	NO	155\155	[Not Available]	NO				EXTERNAL BEAM	Primary Tumor Field	6100	cGy	33	188	NO	237	[Not Available]	[Not Applicable]	2010	46	Core needle biopsy	[Not Applicable]	Lumpectomy	[Not Available]
TCGA-A7-A13G	0	718	0	718	1	586	0	718	1	586	YES	NO	BRCA.LumA	Post (prior bilateral ovariectomy OR >12 mo since LMP with no prior hysterectomy)	WHITE	Yes	NO	YES	TUMOR FREE	Alive	718	[Not Applicable]		Arimidex		33	YES	[Not Available]	[Not Available]	New Primary Tumor	Skin, right leg	586	586										[Not Applicable]	2010	79	Core needle biopsy	[Not Applicable]	Simple Mastectomy	[Not Available]
TCGA-A7-A26G	0	722	0	722	0	722	0	722	0	722	YES	NO	BRCA.Basal	Pre (<6 months since LMP AND no prior bilateral ovariectomy AND not on estrogen replacement)	BLACK OR AFRICAN AMERICAN	No	NO	YES	TUMOR FREE	Alive	722	[Not Applicable]	Cytoxan\Taxotere			89\89	NO	152\152	[Not Available]	NO													Invasive ductal carcinoma with Metaplastic features (Area of sarcomatoid carcinoma)	2010	50	Core needle biopsy	[Not Applicable]	Other	Total Mastectomy
TCGA-A7-A26I	0	661	0	661	0	661	0	661	0	661	YES	NO	BRCA.Basal	Post (prior bilateral ovariectomy OR >12 mo since LMP with no prior hysterectomy)	WHITE	Yes	YES	YES	TUMOR FREE	Alive	661	[Not Applicable]	Cytoxan\Taxotere			60\60	NO	164\164	[Not Available]	NO				EXTERNAL BEAM	Primary Tumor Field	6100	cGy	33	213	NO	258	[Not Available]	[Not Applicable]	2011	65	Fine needle aspiration biopsy	[Not Applicable]	Lumpectomy	[Not Available]
TCGA-A7-A26J	0	627	0	627	0	627	0	627	0	627	YES	NO	BRCA.LumA	Pre (<6 months since LMP AND no prior bilateral ovariectomy AND not on estrogen replacement)	WHITE	No	NO	YES	TUMOR FREE	Alive	627	[Not Applicable]		Tamoxifen		92	YES	[Not Available]	[Not Available]	NO													[Not Applicable]	2011	49	Core needle biopsy	[Not Applicable]	Simple Mastectomy	[Not Available]
TCGA-A7-A3IZ	0	322	0	322	0	322	0	322	0	322	YES	NO	BRCA.LumA	Post (prior bilateral ovariectomy OR >12 mo since LMP with no prior hysterectomy)	WHITE	No	YES	YES	TUMOR FREE	Alive	322	[Not Applicable]	Cytoxan\Taxotere	Anastrozole		73\73\124	NO	134\134\[Not Available]	[Not Available]	NO				External	Primary Tumor Field	6100	cGy	33	181	NO	226	Complete Response	[Not Applicable]	2011	62	Core needle biopsy	[Not Applicable]	Lumpectomy	[Not Available]
TCGA-A7-A3J0	0	313	0	313	0	313	0	313	0	313	YES	NO	BRCA.LumA	Post (prior bilateral ovariectomy OR >12 mo since LMP with no prior hysterectomy)	WHITE	No	YES	YES	TUMOR FREE	Alive	313	[Not Applicable]		Anastrazole		72	YES	[Not Available]	[Not Applicable]	NO				OTHER	Primary Tumor Field	3400	cGy	10	57	NO	63	[Not Available]	[Not Applicable]	2011	62	Core needle biopsy	[Not Applicable]	Lumpectomy	[Not Available]
TCGA-A7-A3RF	0	408	1	174	1	174	0	408	1	174	YES	NO	BRCA.LumA	Post (prior bilateral ovariectomy OR >12 mo since LMP with no prior hysterectomy)	WHITE	No	YES	YES	WITH TUMOR	Alive	408	[Not Applicable]		Anastrozole		137	YES	[Not Available]	Clinical Progressive Disease	Distant Metastasis	Bone\Liver	174\192	NO	External	Primary Tumor Field	6280	cGy	34	88	NO	136	Radiographic Progressive Disease	[Not Applicable]	2012	79	Core needle biopsy	[Not Applicable]	Lumpectomy	[Not Available]
TCGA-A7-A4SD	0	441	0	441	0	441	0	441	0	441	YES	NO	BRCA.Basal	Post (prior bilateral ovariectomy OR >12 mo since LMP with no prior hysterectomy)	BLACK OR AFRICAN AMERICAN	No	NO	YES	TUMOR FREE	Alive	441	[Not Applicable]	Cytoxan\Taxotere			64\64	NO	134\134	Complete Response	NO													[Not Applicable]	2012	52	Core needle biopsy	[Not Applicable]	Simple Mastectomy	[Not Available]
TCGA-A7-A4SE	0	644	0	644	0	644	0	644	0	644	YES	NO	BRCA.Basal	Post (prior bilateral ovariectomy OR >12 mo since LMP with no prior hysterectomy)	BLACK OR AFRICAN AMERICAN	No	NO	YES	TUMOR FREE	Alive	644	[Not Applicable]	Adriamycin\Cytoxan\Taxol			49\49\105	NO	91\91\154	Complete Response	NO													[Not Applicable]	2011	54	Core needle biopsy	[Not Applicable]	Lumpectomy	[Not Available]
TCGA-A7-A4SF	0	545	NA	NA	0	545	0	545	0	545	YES	NO	BRCA.Her2	Post (prior bilateral ovariectomy OR >12 mo since LMP with no prior hysterectomy)	BLACK OR AFRICAN AMERICAN	No	YES	YES	TUMOR FREE	Alive	545	[Not Applicable]	Carboplatin\Docetaxel	Anastrozole	Trastuzumab	89\89\306\89	NO	202\202\[Not Available]\453	Complete Response	NO				External	Primary Tumor Field	6100	cGy	33	232	NO	279	Complete Response	[Not Applicable]	2012	54	Core needle biopsy	[Not Applicable]	Lumpectomy	[Not Available]
TCGA-A7-A56D	0	448	0	448	0	448	0	448	0	448	YES	NO	BRCA.LumA	Post (prior bilateral ovariectomy OR >12 mo since LMP with no prior hysterectomy)	BLACK OR AFRICAN AMERICAN	No	NO	YES	TUMOR FREE	Alive	448	[Not Applicable]		Arimidex		157	YES	[Not Available]	[Not Applicable]	NO													[Not Applicable]	2012	84	Core needle biopsy	[Not Applicable]	Lumpectomy	[Not Available]
TCGA-A7-A5ZV	0	368	0	368	0	368	0	368	0	368	YES	NO	BRCA.Basal	Post (prior bilateral ovariectomy OR >12 mo since LMP with no prior hysterectomy)	BLACK OR AFRICAN AMERICAN	No	YES	YES	TUMOR FREE	Alive	368	[Not Applicable]	Cyclophosphamide\Doxorubicin\Paclitaxel			95\95\151	NO	137\137\193	Complete Response	NO				External	Primary Tumor Field	6100	cGy	33	270	NO	316	Complete Response	[Not Applicable]	2012	62	Core needle biopsy	[Not Applicable]	Lumpectomy	[Not Available]
TCGA-A7-A6VV	0	313	0	313	0	313	0	313	0	313	YES	NO	BRCA.Basal	Peri (6-12 months since last menstrual period)	BLACK OR AFRICAN AMERICAN	No	NO	YES	TUMOR FREE	Alive	313	[Not Applicable]	Cyclophosphamide\Taxotere			160	NO	266	Complete Response	NO													[Not Applicable]	2013	51	Core needle biopsy	[Not Applicable]	Modified Radical Mastectomy	[Not Available]
TCGA-A7-A6VW	0	285	NA	NA	0	285	0	285	0	285	YES	NO	BRCA.Basal	Post (prior bilateral ovariectomy OR >12 mo since LMP with no prior hysterectomy)	BLACK OR AFRICAN AMERICAN	No	YES	YES	TUMOR FREE	Alive	285	[Not Applicable]	Cyclophosphamide\Doxorubicin\Taxol			84\84\148	NO	134\134\257	Complete Response	NO				External	Primary Tumor Field	50.4	Gy	28	285	NO	331	Complete Response	[Not Applicable]	2013	48	Core needle biopsy	[Not Applicable]	Lumpectomy	[Not Available]
TCGA-A7-A6VX	0	317	0	317	0	317	0	317	0	317	YES	NO	BRCA.LumB	Post (prior bilateral ovariectomy OR >12 mo since LMP with no prior hysterectomy)	BLACK OR AFRICAN AMERICAN	No	YES	YES	TUMOR FREE	Alive	317	[Not Applicable]	Cyclophosphamide\Docetaxel	Anastrazole		79\79\230	NO	142\142\[Not Available]	Complete Response	NO				External	Primary Tumor Field|Primary Tumor Field	4500|2000	cGy	25|10	170|206	NO	204|220	Complete Response|Complete Response	[Not Applicable]	2013	68	Core needle biopsy	[Not Applicable]	Lumpectomy	[Not Available]
TCGA-A8-A06Y	0	791	1	791	1	791	0	791	1	791	NO	YES	BRCA.LumA	Post (prior bilateral ovariectomy OR >12 mo since LMP with no prior hysterectomy)	[Not Available]	No	YES	YES	TUMOR FREE	Alive	791	[Not Applicable]		Anastrozole		92	YES	[Not Available]	[Not Applicable]	YES		791		External	Primary Tumor Field	[Not Available]	Gy	[Not Available]	61	NO	122	Complete Response	[Not Applicable]	2008	66	[Not Available]	[Not Applicable]	Other	Surgical Resection
TCGA-A8-A076	0	1642	0	1642	0	1642	0	1642	0	1642	NO	YES	BRCA.LumB	Post (prior bilateral ovariectomy OR >12 mo since LMP with no prior hysterectomy)	[Not Available]	No	NO	YES	TUMOR FREE	Alive	1642	[Not Applicable]		Anastrozole		59	YES	[Not Available]	[Not Applicable]	NO													[Not Applicable]	2006	66	[Not Available]	[Not Applicable]	Other	Surgical Resection
TCGA-A8-A07B	0	1308	0	1308	0	1308	0	1308	0	1308	NO	YES	BRCA.LumA	Post (prior bilateral ovariectomy OR >12 mo since LMP with no prior hysterectomy)	[Not Available]	No	NO	NO	TUMOR FREE	Alive	1308	[Not Applicable]								[Unknown]													[Not Applicable]	2007	69	[Not Available]	[Not Applicable]	Other	Surgical Resection
TCGA-A8-A07C	0	1034	0	1034	0	1034	0	1034	0	1034	NO	YES	BRCA.Basal	Post (prior bilateral ovariectomy OR >12 mo since LMP with no prior hysterectomy)	[Not Available]	No	YES	YES	TUMOR FREE	Alive	1034	[Not Applicable]	5-Fluorouracil\Cyclophosphamide\Docetaxel\Epirubicin			0\0\92\0	NO	62\62\123\62	Complete Response	NO				External	Primary Tumor Field	[Not Available]	Gy	[Not Available]	153	NO	184	Complete Response	[Not Applicable]	2008	57	[Not Available]	[Not Applicable]	Other	Surgical Resection
TCGA-A8-A07O	0	304	0	304	0	304	0	304	0	304	NO	YES	BRCA.Basal	Post (prior bilateral ovariectomy OR >12 mo since LMP with no prior hysterectomy)	[Not Available]	No	YES	YES	TUMOR FREE	Alive	304	[Not Applicable]	[Not Available]			61	NO	151	Complete Response	NO				External	Primary Tumor Field	[Not Available]	[Not Available]	[Not Available]	182	NO	212	Complete Response	[Not Applicable]	2009	51	[Not Available]	[Not Applicable]	Other	Surgical Resection
TCGA-A8-A07S	0	243	NA	NA	0	243	0	243	0	243	NO	YES	BRCA.LumB	Post (prior bilateral ovariectomy OR >12 mo since LMP with no prior hysterectomy)	[Not Available]	No	YES	YES	WITH TUMOR	Alive	243	[Not Applicable]		Tamoxifen		151	YES	[Not Available]	[Not Applicable]	NO				External	Primary Tumor Field	[Not Available]	Gy	[Not Available]	121	NO	151	Complete Response	lobular/ductal	2009	73	[Not Available]	[Not Applicable]	Other	Surgical Resection
TCGA-A8-A07Z	0	1371	0	1371	0	1371	0	1371	0	1371	NO	YES	BRCA.LumA	Post (prior bilateral ovariectomy OR >12 mo since LMP with no prior hysterectomy)	[Not Available]	No	NO	YES	TUMOR FREE	Alive	1371	[Not Applicable]		Exemestane		[Not Available]	YES	[Not Available]	[Not Applicable]	NO													[Not Applicable]	2008	85	[Not Available]	[Not Applicable]	Other	Surgical Resection
TCGA-A8-A081	0	0	0	0	0	0	0	0	0	0	NO	YES	BRCA.LumB	Post (prior bilateral ovariectomy OR >12 mo since LMP with no prior hysterectomy)	[Not Available]	No	NO	[Not Available]	TUMOR FREE	Alive	0	[Not Applicable]																					[Not Applicable]	2008	80	[Not Available]	[Not Applicable]	Other	Surgical Resection
TCGA-A8-A08B	0	1156	0	1156	0	1156	0	1156	0	1156	NO	YES	BRCA.Her2	Pre (<6 months since LMP AND no prior bilateral ovariectomy AND not on estrogen replacement)	[Not Available]	No	YES	YES	TUMOR FREE	Alive	1156	[Not Applicable]	5-Fluorouracil\Cyclophosphamide\Epirubicin	Letrozole\Tamoxifen	Trastuzumab	31\31\31\914\214\214	NO	122\122\122\[Not Available]\883\579	Complete Response	NO				External	Primary Tumor Field	[Not Available]	Gy	[Not Available]	122	NO	184	Complete Response	[Not Applicable]	2008	52	[Not Available]	[Not Applicable]	Other	Surgical Resection
TCGA-A8-A08C	0	881	0	881	0	881	0	881	0	881	NO	YES	BRCA.LumA	Post (prior bilateral ovariectomy OR >12 mo since LMP with no prior hysterectomy)	[Not Available]	No	YES	YES	TUMOR FREE	Alive	881	[Not Applicable]	5-Fluorouracil\Cyclophosphamide\Epirubicin	Tamoxifen		31\31\31\243	NO	151\151\151\[Not Available]\92	Complete Response	NO				External	Primary Tumor Field	[Not Available]	Gy	[Not Available]	182	NO	243	Complete Response	[Not Applicable]	2008	65	[Not Available]	[Not Applicable]	Other	Surgical Resection
TCGA-A8-A08G	0	607	0	607	0	607	0	607	0	607	NO	YES	BRCA.LumB	Pre (<6 months since LMP AND no prior bilateral ovariectomy AND not on estrogen replacement)	[Not Available]	No	YES	YES	TUMOR FREE	Alive	607	[Not Applicable]	5-Fluorouracil\Cyclophosphamide\Docetaxel\Epirubicin	Exemestane		28\28\89\28\181	NO	89\89\150\89\[Not Available]	Complete Response	NO				External	Primary Tumor Field	[Not Available]	Gy	[Not Available]	150	NO	212	Complete Response	[Not Applicable]	2009	41	[Not Available]	[Not Applicable]	Other	Surgical Resection
TCGA-A8-A08H	0	0	0	0	0	0	0	0	0	0	NO	YES	BRCA.Normal	Post (prior bilateral ovariectomy OR >12 mo since LMP with no prior hysterectomy)	[Not Available]	No	NO	[Not Available]	TUMOR FREE	Alive	0	[Not Applicable]																					[Not Applicable]	2007	66	[Not Available]	[Not Applicable]	Other	Surgical Resection
TCGA-A8-A08I	0	365	0	365	0	365	0	365	0	365	NO	YES	BRCA.LumB	Post (prior bilateral ovariectomy OR >12 mo since LMP with no prior hysterectomy)	[Not Available]	No	YES	YES	TUMOR FREE	Alive	365	[Not Applicable]	5-Fluorouracil\Cyclophosphamide\Epirubicin	Letrozole		31\31\31\212	NO	153\153\153\[Not Available]	Complete Response	NO				External	Primary Tumor Field	[Not Available]	Gy	[Not Available]	184	NO	212	Complete Response	[Not Applicable]	2009	53	[Not Available]	[Not Applicable]	Other	Surgical Resection
TCGA-A8-A090	0	0	0	0	0	0	0	0	0	0	NO	YES	BRCA.LumA	Post (prior bilateral ovariectomy OR >12 mo since LMP with no prior hysterectomy)	[Not Available]	No	NO	[Not Available]	TUMOR FREE	Alive	0	[Not Applicable]																					[Not Applicable]	2008	74	[Not Available]	[Not Applicable]	Other	Surgical Resection
TCGA-A8-A091	0	1004	1	243	1	243	0	1004	1	243	NO	YES	BRCA.LumA	Post (prior bilateral ovariectomy OR >12 mo since LMP with no prior hysterectomy)	[Not Available]	Yes	YES	YES	TUMOR FREE	Alive	1004	[Not Applicable]	5-Fluorouracil\Cyclophosphamide\Epirubicin	Letrozole\Tamoxifen		0\0\0\639\184	NO	123\123\123\[Not Available]\639	[Unknown]	YES		243		External	Primary Tumor Field	[Not Available]	Gy	[Not Available]	123	NO	184	[Unknown]	[Not Applicable]	2008	61	[Not Available]	[Not Applicable]	Other	Surgical Resection
TCGA-A8-A093	0	546	0	546	0	546	0	546	0	546	NO	YES	BRCA.LumA	Post (prior bilateral ovariectomy OR >12 mo since LMP with no prior hysterectomy)	[Not Available]	Yes	YES	YES	TUMOR FREE	Alive	546	[Not Applicable]								NO				External	Primary Tumor Field	[Not Available]	Gy	[Not Available]	28	NO	59	Complete Response	[Not Applicable]	2009	61	[Not Available]	[Not Applicable]	Other	Surgical resection
TCGA-A8-A094	0	0	0	0	0	0	0	0	0	0	NO	YES	BRCA.Her2	Post (prior bilateral ovariectomy OR >12 mo since LMP with no prior hysterectomy)	[Not Available]	No	NO	[Not Available]	TUMOR FREE	Alive	0	[Not Applicable]																					[Not Applicable]	2009	75	[Not Available]	[Not Applicable]	Other	Surgical Resection
TCGA-A8-A096	0	0	0	0	0	0	0	0	0	0	NO	YES	BRCA.LumB	Post (prior bilateral ovariectomy OR >12 mo since LMP with no prior hysterectomy)	[Not Available]	No	NO	[Not Available]	TUMOR FREE	Alive	0	[Not Applicable]																					[Not Applicable]	2009	73	[Not Available]	[Not Applicable]	Other	Surgical Resection
TCGA-A8-A09I	0	1371	0	1371	0	1371	0	1371	0	1371	NO	YES	BRCA.LumB	Post (prior bilateral ovariectomy OR >12 mo since LMP with no prior hysterectomy)	[Not Available]	Yes	NO	YES	TUMOR FREE	Alive	1371	[Not Applicable]		Anastrozole		31	YES	[Not Available]	[Not Applicable]	NO													[Not Applicable]	2008	84	[Not Available]	[Not Applicable]	Other	Surgical Resection
TCGA-A8-A09V	0	457	0	457	0	457	0	457	0	457	NO	YES	BRCA.LumA	Pre (<6 months since LMP AND no prior bilateral ovariectomy AND not on estrogen replacement)	[Not Available]	No	YES	YES	TUMOR FREE	Alive	457	[Not Applicable]		Tamoxifen		123	YES	[Not Available]	[Not Applicable]	NO				External	Primary Tumor Field	[Not Available]	[Not Available]	[Not Available]	31	NO	92	Complete Response	[Not Applicable]	2009	51	[Not Available]	[Not Applicable]	Other	Surgical Resection
TCGA-A8-A0A1	0	365	0	365	0	365	0	365	0	365	NO	YES	BRCA.LumA	Post (prior bilateral ovariectomy OR >12 mo since LMP with no prior hysterectomy)	[Not Available]	No	NO	[Not Available]	TUMOR FREE	Alive	365	[Not Applicable]		Tamoxifen		31	YES	[Not Available]	[Not Applicable]														[Not Applicable]	2009	84	[Not Available]	[Not Applicable]	Other	Surgical Resection
TCGA-A8-A0A2	0	579	0	579	0	579	0	579	0	579	NO	YES	BRCA.LumA	Post (prior bilateral ovariectomy OR >12 mo since LMP with no prior hysterectomy)	[Not Available]	No	YES	[Not Available]	TUMOR FREE	Alive	579	[Not Applicable]		Tamoxifen		92	YES	[Not Available]	[Not Applicable]					External	Primary Tumor Field	60	Gy	[Not Available]	31	NO	92	[Unknown]	[Not Applicable]	2009	66	[Not Available]	[Not Applicable]	Other	Surgical Resection
TCGA-A8-A0A4	0	396	0	396	0	396	0	396	0	396	NO	YES	BRCA.LumA	Post (prior bilateral ovariectomy OR >12 mo since LMP with no prior hysterectomy)	[Not Available]	No	NO	YES	TUMOR FREE	Alive	396	[Not Applicable]		Tamoxifen\Letrozole		31\215	NO	215\[Not Available]	Complete Response	NO													[Not Applicable]	2009	73	[Not Available]	[Not Applicable]	Other	Surgical Resection
TCGA-A8-A0A9	0	822	0	822	0	822	0	822	0	822	NO	YES	BRCA.LumA	Post (prior bilateral ovariectomy OR >12 mo since LMP with no prior hysterectomy)	[Not Available]	No	YES	YES	TUMOR FREE	Alive	822	[Not Applicable]		Anastrozole		31	YES	[Not Available]	[Not Applicable]	NO				External	Primary Tumor Field	[Not Available]	[Not Available]	[Not Available]	123	NO	153	Complete Response	[Not Applicable]	2009	80	[Not Available]	[Not Applicable]	Other	Surgical Resection
TCGA-A8-A0AB	0	518	0	518	0	518	0	518	0	518	NO	YES	BRCA.LumA	Post (prior bilateral ovariectomy OR >12 mo since LMP with no prior hysterectomy)	[Not Available]	No	NO	YES	TUMOR FREE	Alive	518	[Not Applicable]	5-Fluorouracil\Cyclophosphamide\Doxorubicin	Tamoxifen		61\61\61\214	NO	184\184\184\[Not Available]	Complete Response	NO													[Not Applicable]	2009	54	[Not Available]	[Not Applicable]	Other	Surgical Resection
TCGA-AC-A23H	1	174	NA	NA	1	174	1	0	1	0	NO	YES	BRCA.Normal	Post (prior bilateral ovariectomy OR >12 mo since LMP with no prior hysterectomy)	WHITE	No	NO	NO	WITH TUMOR	Dead	[Not Available]	0								NO													[Not Applicable]	2009	90	Core needle biopsy	[Not Applicable]	Simple Mastectomy	[Not Available]
TCGA-AC-A2FB	0	1234	0	1234	0	1234	0	1234	0	1234	NO	YES	BRCA.Normal	[Not Available]	WHITE	No	NO	YES	TUMOR FREE	Alive	1234	[Not Applicable]	Taxotere	Arimidex	Herceptin	101\212\225	NO	205\443\895	Complete Response	NO													[Not Applicable]	2009	65	Core needle biopsy	[Not Applicable]	Simple Mastectomy	[Not Available]
TCGA-AC-A3W5	0	504	NA	NA	0	504	0	504	0	504	YES	NO	BRCA.Her2	[Not Evaluated]	BLACK OR AFRICAN AMERICAN	Yes	YES	YES	TUMOR FREE	Alive	504	[Not Applicable]	Cyclophosphamide\Docetaxel\	Letrozole	Herceptin	56\56\170\56	NO	139\139\[Not Available]\392	Complete Response	NO				External	Primary Tumor Field	5256	cGy	21	154	NO	182	Complete Response	[Not Applicable]	2011	65	Core needle biopsy	[Not Applicable]	Lumpectomy	[Not Available]
TCGA-AC-A3YJ	0	754	0	754	0	754	0	754	0	754	YES	NO	BRCA.LumA	Post (prior bilateral ovariectomy OR >12 mo since LMP with no prior hysterectomy)	WHITE	No	NO	YES	TUMOR FREE	Alive	754	[Not Applicable]		Arimidex\Femara		62\256	NO	247\[Not Available]	[Unknown]	NO													Invasive Papillary Carcinoma	2012	66	Core needle biopsy	[Not Applicable]	Modified Radical Mastectomy	[Not Available]
TCGA-AC-A5XS	0	588	0	588	0	588	0	588	0	588	YES	NO	BRCA.LumA	[Not Available]	WHITE	Yes	NO	YES	TUMOR FREE	Alive	588	[Not Applicable]		Femara		97	YES	[Not Available]	[Not Applicable]	NO													[Not Applicable]	2012	74	Core needle biopsy	[Not Applicable]	Simple Mastectomy	[Not Available]
TCGA-AC-A62X	0	417	0	417	0	417	0	417	0	417	YES	NO	BRCA.Basal	Post (prior bilateral ovariectomy OR >12 mo since LMP with no prior hysterectomy)	BLACK OR AFRICAN AMERICAN	Yes	NO	NO	TUMOR FREE	Alive	417	[Not Applicable]								NO													[Not Applicable]	2013	72	Core needle biopsy	[Not Applicable]	Modified Radical Mastectomy	[Not Available]
TCGA-AC-A6IW	0	413	0	413	0	413	0	413	0	413	YES	NO	BRCA.Basal	Post (prior bilateral ovariectomy OR >12 mo since LMP with no prior hysterectomy)	BLACK OR AFRICAN AMERICAN	No	NO	NO	TUMOR FREE	Alive	413	[Not Applicable]								NO													[Not Applicable]	2013	73	Core needle biopsy	[Not Applicable]	Simple Mastectomy	[Not Available]
TCGA-AC-A8OS	0	70	0	70	0	70	0	70	0	70	YES	NO	BRCA.LumA	Post (prior bilateral ovariectomy OR >12 mo since LMP with no prior hysterectomy)	WHITE	No	NO	[Unknown]	TUMOR FREE	Alive	70	[Not Applicable]																					[Not Applicable]	2013	71	Core needle biopsy	[Not Applicable]	Simple Mastectomy	[Not Available]
TCGA-AN-A03X	0	10	0	10	0	10	0	10	0	10	NO	YES	BRCA.LumA	Post (prior bilateral ovariectomy OR >12 mo since LMP with no prior hysterectomy)	WHITE	No	NO	NO	TUMOR FREE	Alive	10	[Not Applicable]								[Unknown]													[Not Applicable]	2010	74	Tumor resection	[Not Applicable]	Modified Radical Mastectomy	[Not Available]
TCGA-AN-A03Y	0	10	0	10	0	10	0	10	0	10	NO	YES	BRCA.LumB	Post (prior bilateral ovariectomy OR >12 mo since LMP with no prior hysterectomy)	WHITE	No	NO	NO	TUMOR FREE	Alive	10	[Not Applicable]								[Unknown]													[Not Applicable]	2010	66	Tumor resection	[Not Applicable]	Modified Radical Mastectomy	[Not Available]
TCGA-AN-A046	0	10	0	10	0	10	0	10	0	10	NO	YES	BRCA.LumA	Post (prior bilateral ovariectomy OR >12 mo since LMP with no prior hysterectomy)	WHITE	No	NO	NO	TUMOR FREE	Alive	10	[Not Applicable]								[Unknown]													[Not Applicable]	2010	68	Tumor resection	[Not Applicable]	Modified Radical Mastectomy	[Not Available]
TCGA-AN-A049	0	19	NA	NA	0	19	0	19	0	19	NO	YES	BRCA.LumA	Post (prior bilateral ovariectomy OR >12 mo since LMP with no prior hysterectomy)	WHITE	No	NO	[Unknown]	TUMOR FREE	Alive	19	[Not Applicable]								[Unknown]													[Not Applicable]	2008	62	Tumor resection	[Not Applicable]	Simple Mastectomy	[Not Available]
TCGA-AN-A0AK	0	224	0	224	0	224	0	224	0	224	NO	YES	BRCA.LumB	Post (prior bilateral ovariectomy OR >12 mo since LMP with no prior hysterectomy)	WHITE	No	NO	NO	TUMOR FREE	Alive	224	[Not Applicable]								NO													[Not Applicable]	2010	76	Tumor resection	[Not Applicable]	Modified Radical Mastectomy	[Not Available]
TCGA-AN-A0AM	0	5	0	5	0	5	0	5	0	5	NO	YES	BRCA.LumB	Post (prior bilateral ovariectomy OR >12 mo since LMP with no prior hysterectomy)	WHITE	No	NO	NO	TUMOR FREE	Alive	5	[Not Applicable]								[Unknown]													[Not Applicable]	2010	56	Tumor resection	[Not Applicable]	Modified Radical Mastectomy	[Not Available]
TCGA-AN-A0AR	0	10	0	10	0	10	0	10	0	10	NO	YES	BRCA.Basal	Pre (<6 months since LMP AND no prior bilateral ovariectomy AND not on estrogen replacement)	WHITE	No	NO	NO	TUMOR FREE	Alive	10	[Not Applicable]								[Unknown]													[Not Applicable]	2010	55	Tumor resection	[Not Applicable]	Modified Radical Mastectomy	[Not Available]
TCGA-AN-A0AT	0	10	0	10	0	10	0	10	0	10	NO	YES	BRCA.Basal	Post (prior bilateral ovariectomy OR >12 mo since LMP with no prior hysterectomy)	WHITE	No	NO	NO	TUMOR FREE	Alive	10	[Not Applicable]								[Unknown]													[Not Applicable]	2010	62	Tumor resection	[Not Applicable]	Modified Radical Mastectomy	[Not Available]
TCGA-AN-A0FD	0	196	0	196	0	196	0	196	0	196	NO	YES	BRCA.LumA	Post (prior bilateral ovariectomy OR >12 mo since LMP with no prior hysterectomy)	WHITE	No	NO	NO	TUMOR FREE	Alive	196	[Not Applicable]								[Unknown]													[Not Applicable]	2010	71	Tumor resection	[Not Applicable]	Modified Radical Mastectomy	[Not Available]
TCGA-AN-A0FL	0	231	0	231	0	231	0	231	0	231	NO	YES	BRCA.Basal	Post (prior bilateral ovariectomy OR >12 mo since LMP with no prior hysterectomy)	WHITE	No	NO	NO	TUMOR FREE	Alive	231	[Not Applicable]								[Unknown]													[Not Applicable]	2010	62	Tumor resection	[Not Applicable]	Modified Radical Mastectomy	[Not Available]
TCGA-AN-A0FV	0	10	0	10	0	10	0	10	0	10	NO	YES	BRCA.Her2	Post (prior bilateral ovariectomy OR >12 mo since LMP with no prior hysterectomy)	WHITE	No	NO	NO	TUMOR FREE	Alive	10	[Not Applicable]								[Unknown]													[Not Applicable]	2010	58	Tumor resection	[Not Applicable]	Modified Radical Mastectomy	[Not Available]
TCGA-AN-A0FX	0	10	0	10	0	10	0	10	0	10	NO	YES	BRCA.Basal	Post (prior bilateral ovariectomy OR >12 mo since LMP with no prior hysterectomy)	WHITE	No	NO	NO	TUMOR FREE	Alive	10	[Not Applicable]								[Unknown]													[Not Applicable]	2010	52	Tumor resection	[Not Applicable]	Modified Radical Mastectomy	[Not Available]
TCGA-AN-A0G0	0	16	0	16	0	16	0	16	0	16	NO	YES	BRCA.Basal	Post (prior bilateral ovariectomy OR >12 mo since LMP with no prior hysterectomy)	WHITE	No	YES	YES	TUMOR FREE	Alive	16	[Not Applicable]								[Unknown]													[Not Applicable]	2010	56	Tumor resection	[Not Applicable]	Modified Radical Mastectomy	[Not Available]
TCGA-AN-A0XL	0	163	0	163	0	163	0	163	0	163	NO	YES	BRCA.LumA	Post (prior bilateral ovariectomy OR >12 mo since LMP with no prior hysterectomy)	WHITE	No	NO	NO	TUMOR FREE	Alive	163	[Not Applicable]								[Unknown]													[Not Applicable]	2010	61	Tumor resection	[Not Applicable]	[Not Available]	[Not Available]
TCGA-AN-A0XU	0	10	0	10	0	10	0	10	0	10	NO	YES	BRCA.Basal	Post (prior bilateral ovariectomy OR >12 mo since LMP with no prior hysterectomy)	WHITE	No	NO	NO	TUMOR FREE	Alive	10	[Not Applicable]								[Unknown]													[Not Applicable]	2010	54	Tumor resection	[Not Applicable]	[Not Available]	[Not Available]
TCGA-AO-A03O	0	2483	0	2483	0	2483	1	2483	1	2483	NO	YES	BRCA.LumB	Post (prior bilateral ovariectomy OR >12 mo since LMP with no prior hysterectomy)	BLACK OR AFRICAN AMERICAN	No	NO	YES	TUMOR FREE	Dead	0.01	2483	CYCLOPHOSPHAMIDE\\DOXORUBICIN\\PACLITAXEL	ANASTROZOLE (ARIMIDEX)		54\54\112\182	NO	98\98\158\993	[Not Available]														[Not Applicable]	2002	69	Core needle biopsy	[Not Applicable]	Modified Radical Mastectomy	[Not Available]
TCGA-AO-A0J6	0	1140	0	1140	0	1140	0	1140	0	1140	NO	YES	BRCA.Basal	Post (prior bilateral ovariectomy OR >12 mo since LMP with no prior hysterectomy)	WHITE	No	YES	YES	TUMOR FREE	Alive	1140	[Not Applicable]	CYCLOPHOSPHAMIDE\DOXORUBICIN\PACLITAXEL			74\74\130	NO	116\116\172	[Not Available]					EXTERNAL BEAM	Primary Tumor Field	5240	cGy	21	241	NO	273	[Not Available]	[Not Applicable]	2008	61	Fine needle aspiration biopsy	[Not Applicable]	Lumpectomy	[Not Available]
TCGA-AO-A0J8	0	680	0	680	0	680	0	680	0	680	NO	YES	BRCA.LumA	Post (prior bilateral ovariectomy OR >12 mo since LMP with no prior hysterectomy)	WHITE	No	YES	YES	TUMOR FREE	Alive	680	[Not Applicable]	CYCLOPHOSPHAMIDE\\Fluorouracil\\METHOTREXATE			63\63\63	NO	224\224\224	[Not Available]					EXTERNAL BEAM	Primary Tumor Field	5240	cGy	21	252	NO	281	[Not Available]	[Not Applicable]	2009	61	Core needle biopsy	[Not Applicable]	Lumpectomy	[Not Available]
TCGA-AO-A0JC	0	1547	0	1547	0	1547	0	1547	0	1547	NO	YES	BRCA.LumA	Post (prior bilateral ovariectomy OR >12 mo since LMP with no prior hysterectomy)	WHITE	No	YES	YES	[Not Available]	Alive	1547	[Not Applicable]	CYCLOPHOSPHAMIDE\\Fluorouracil\\METHOTREXATE	LETROZOLE (FEMARA)		70\70\70\292	NO	221\221\221\[Not Available]	[Not Available]					EXTERNAL BEAM	Regional site	21160	cGy	33	252	NO	298	[Not Available]	[Not Applicable]	2006	64	Core needle biopsy	[Not Applicable]	Modified Radical Mastectomy	[Not Available]
TCGA-AO-A124	0	3506	0	3506	0	3506	0	3506	0	3506	NO	YES	BRCA.Basal	Pre (<6 months since LMP AND no prior bilateral ovariectomy AND not on estrogen replacement)	WHITE	No	NO	YES	[Not Available]	Alive	3506	[Not Applicable]	Cyclophosphamide\Doxorubicin\Paclitaxel			60\60\147	NO	126\126\238	[Not Available]														mucinous & Ductal	2002	38	Core needle biopsy	[Not Applicable]	Modified Radical Mastectomy	[Not Available]
TCGA-AO-A126	0	3307	1	267	1	267	0	3307	1	267	NO	YES	BRCA.LumA	Pre (<6 months since LMP AND no prior bilateral ovariectomy AND not on estrogen replacement)	ASIAN	No	YES	YES	TUMOR FREE	Alive	3307	[Not Applicable]	Cyclophosphamide\Fluorouracil\Methotrexate	Tamoxifen\Zoladex		91\91\91\320\323	NO	238\238\238\1795\1639	[Not Available]	Locoregional Disease		267	295	EXTERNAL BEAM	Local Recurrence	10000	cGy	25	384	NO	421	[Not Available]	[Not Applicable]	2002	39	Core needle biopsy	[Not Applicable]	Simple Mastectomy	[Not Available]
TCGA-AO-A128	0	3248	0	3248	0	3248	0	3248	0	3248	NO	YES	BRCA.Basal	Post (prior bilateral ovariectomy OR >12 mo since LMP with no prior hysterectomy)	WHITE	No	YES	YES	TUMOR FREE	Alive	3248	[Not Applicable]	Cyclophosphamide\Doxorubicin\Paclitaxel			82\82\160	NO	124\124\222	[Not Available]					EXTERNAL BEAM	Primary Tumor Field	6040	cGy	33	263	NO	308	[Not Available]	[Not Applicable]	2002	61	Fine needle aspiration biopsy	[Not Applicable]	Lumpectomy	[Not Available]
TCGA-AO-A12A	0	3112	NA	NA	0	3112	0	3112	0	3112	NO	YES	BRCA.LumA	Pre (<6 months since LMP AND no prior bilateral ovariectomy AND not on estrogen replacement)	WHITE	No	NO	YES	[Not Available]	Alive	3112	[Not Applicable]	Cyclophosphamide\Doxorubicin\Paclitaxel	Aromasin\Tamoxifen		67\67\126\831\186	NO	112\112\168\1918\830	[Not Available]														[Not Applicable]	2003	47	Core needle biopsy	[Not Applicable]	Modified Radical Mastectomy	[Not Available]
TCGA-AO-A12F	0	1842	0	1842	0	1842	0	1842	0	1842	NO	YES	BRCA.Basal	Pre (<6 months since LMP AND no prior bilateral ovariectomy AND not on estrogen replacement)	WHITE	No	YES	YES	TUMOR FREE	Alive	1842	[Not Applicable]	Cyclophosphamide\Doxorubicin\Paclitaxel			63\63\63	NO	189\189\189	[Not Available]					EXTERNAL BEAM	Regional site	5000	cGy	25	220	NO	254	[Not Available]	[Not Applicable]	2006	36	Core needle biopsy	[Not Applicable]	Simple Mastectomy	[Not Available]
TCGA-AO-A12G	0	1639	0	1639	0	1639	0	1639	0	1639	NO	YES	BRCA.LumA	Post (prior bilateral ovariectomy OR >12 mo since LMP with no prior hysterectomy)	WHITE	No	NO	YES	TUMOR FREE	Alive	1639	[Not Applicable]		Arimidex (Anastrozole)		177	YES	[Not Available]	[Not Available]														pleomorphic infiltrating lobular carcinoma	2006	75	Core needle biopsy	[Not Applicable]	Simple Mastectomy	[Not Available]
TCGA-AO-A12H	0	1234	0	1234	0	1234	0	1234	0	1234	NO	YES	BRCA.LumA	Pre (<6 months since LMP AND no prior bilateral ovariectomy AND not on estrogen replacement)	BLACK OR AFRICAN AMERICAN	No	NO	YES	TUMOR FREE	Alive	1234	[Not Applicable]		Arimidex (Anastrozole)		73	YES	[Not Available]	[Not Available]														MUCINOUS & PAPILLARY	2008	69	Core needle biopsy	[Not Applicable]	Simple Mastectomy	[Not Available]
TCGA-AO-A1KR	0	2513	0	2513	0	2513	0	2513	0	2513	NO	YES	BRCA.Basal	Pre (<6 months since LMP AND no prior bilateral ovariectomy AND not on estrogen replacement)	WHITE	No	NO	YES	TUMOR FREE	Alive	2513	[Not Applicable]	cyclophosphamide\doxorubicin\paclitaxel			76\76\132	NO	118\118\174	[Not Available]														[Not Applicable]	2005	51	Core needle biopsy	[Not Applicable]	Simple Mastectomy	[Not Available]
TCGA-AO-A1KS	0	350	0	350	0	350	0	350	0	350	NO	YES	BRCA.LumB	Post (prior bilateral ovariectomy OR >12 mo since LMP with no prior hysterectomy)	WHITE	No	YES	YES	TUMOR FREE	Alive	350	[Not Applicable]		Arimidex		155	YES	[Not Available]	[Not Available]					EXTERNAL BEAM	Primary Tumor Field	[Not Available]	[Not Available]	[Not Available]	[Not Available]	NO	[Not Available]	[Not Available]	[Not Applicable]	2010	69	Core needle biopsy	[Not Applicable]	Lumpectomy	[Not Available]
TCGA-AQ-A04J	0	819	0	819	0	819	0	819	0	819	NO	YES	BRCA.Basal	Pre (<6 months since LMP AND no prior bilateral ovariectomy AND not on estrogen replacement)	WHITE	No	NO	YES	TUMOR FREE	Alive	819	[Not Applicable]	Adriamycin\Cytoxan\Taxol			61\61\118	NO	104\104\160	[Not Available]														[Not Applicable]	2009	45	Core needle biopsy	[Not Applicable]	Simple Mastectomy	[Not Available]
TCGA-AQ-A04L	0	3957	0	3957	0	3957	0	3957	0	3957	NO	YES	BRCA.LumA	Peri (6-12 months since last menstrual period)	WHITE	No	NO	YES	TUMOR FREE	Alive	3957	[Not Applicable]	Adriamycin\Cytoxan\	Tamoxifen		48\48\141	NO	111\111\1957	[Not Available]	NO													[Not Applicable]	2001	48	Fine needle aspiration biopsy	[Not Applicable]	Modified Radical Mastectomy	[Not Available]
TCGA-AQ-A54N	0	78	0	78	0	78	0	78	0	78	YES	NO	BRCA.Basal	Post (prior bilateral ovariectomy OR >12 mo since LMP with no prior hysterectomy)	BLACK OR AFRICAN AMERICAN	Yes	NO	NO	TUMOR FREE	Alive	78	[Not Applicable]								[Unknown]													[Not Applicable]	2011	51	Core needle biopsy	[Not Applicable]	Lumpectomy	[Not Available]
TCGA-AR-A0TP	0	4275	0	4275	0	4275	0	2521	0	2521	NO	YES	BRCA.Basal	Pre (<6 months since LMP AND no prior bilateral ovariectomy AND not on estrogen replacement)	WHITE	No	YES	YES	[Not Available]	Alive	2521	[Not Applicable]	Cytoxan\Doxorubicin			32\32	NO	97\97	[Not Available]	NO				EXTERNAL BEAM	Primary Tumor Field	6000	cGy	30	125	NO	166	[Not Available]	[Not Applicable]	2003	43	Core needle biopsy	[Not Applicable]	Other	Wide local excision
TCGA-AR-A0TV	0	2288	0	2288	0	2288	0	2288	0	2288	NO	YES	BRCA.LumB	Post (prior bilateral ovariectomy OR >12 mo since LMP with no prior hysterectomy)	[Not Available]	No	NO	NO	TUMOR FREE	Alive	2288	[Not Applicable]								NO													[Not Applicable]	2005	66	Core needle biopsy	[Not Applicable]	Simple Mastectomy	[Not Available]
TCGA-AR-A0TY	1	1699	1	544	1	544	1	1699	1	544	NO	YES	BRCA.LumB	Post (prior bilateral ovariectomy OR >12 mo since LMP with no prior hysterectomy)	WHITE	No	NO	YES	WITH TUMOR	Dead	[Not Available]	1699	Cytoxan\\Doxorubicin\Paclitaxel\	Anastrozole		[Not Available]	NO	[Not Available]	[Not Available]\[Not Available]\[Not Available]\557	Distant Metastasis	Bone	544											[Not Applicable]	2004	54	Core needle biopsy	[Not Applicable]	Simple Mastectomy	[Not Available]
TCGA-AR-A0U4	0	3261	0	3261	0	3261	0	3261	0	3261	NO	YES	BRCA.Basal	Pre (<6 months since LMP AND no prior bilateral ovariectomy AND not on estrogen replacement)	WHITE	No	NO	YES	TUMOR FREE	Alive	3261	[Not Applicable]	Cytoxan\\Doxorubicin\Paclitaxel\			53\53\112	NO	98\98\154	[Not Available]	NO													[Not Applicable]	2006	54	Core needle biopsy	[Not Applicable]	Simple Mastectomy	[Not Available]
TCGA-AR-A1AI	0	3296	1	588	1	588	0	3296	0	3296	NO	YES	BRCA.Basal	Post (prior bilateral ovariectomy OR >12 mo since LMP with no prior hysterectomy)	WHITE	No	NO	YES	TUMOR FREE	Alive	3296	[Not Applicable]	Cytoxan\\Doxorubicin\Paclitaxel\			35\35\91	NO	77\77\134	[Not Available]	NO													[Not Applicable]	2005	47	Fine needle aspiration biopsy	[Not Applicable]	Simple Mastectomy	[Not Available]
TCGA-AR-A1AN	0	2920	0	2920	0	2920	0	2920	0	2920	NO	YES	BRCA.LumA	Pre (<6 months since LMP AND no prior bilateral ovariectomy AND not on estrogen replacement)	WHITE	No	YES	YES	TUMOR FREE	Alive	2920	[Not Applicable]	Cytoxan\\Doxorubicin\Paclitaxel\	Anastrozole\Tamoxifen\Anastrozole		47\47\105\162\301\442	NO	91\91\154\500\441\[Not Available]	[Not Available]	NO				EXTERNAL BEAM	Primary Tumor Field	6000	cGy	30	169	NO	211	[Not Available]	[Not Applicable]	2006	46	Core needle biopsy	[Not Applicable]	Other	Wide Local Excision
TCGA-AR-A1AQ	0	3021	0	3021	0	3021	0	3021	0	3021	NO	YES	BRCA.Basal	Post (prior bilateral ovariectomy OR >12 mo since LMP with no prior hysterectomy)	WHITE	No	YES	YES	TUMOR FREE	Alive	3021	[Not Applicable]	Cytoxan\\Doxorubicin\Paclitaxel\			32\32\88	NO	74\74\88	[Not Available]	NO				EXTERNAL BEAM	Primary Tumor Field	6000	cGy	30	121	NO	163	[Not Available]	[Not Applicable]	2007	49	Core needle biopsy	[Not Applicable]	Other	Wide local excision
TCGA-AR-A1AT		1272	0	1272	0	1272	1	1272	1	1272	NO	YES	BRCA.Her2	Post (prior bilateral ovariectomy OR >12 mo since LMP with no prior hysterectomy)	WHITE	No	YES	YES	[Not Available]	Dead	0.01	1272	Not otherwise specified	Anastrozole	Trastuzumab	[Not Available]\\174\\[Not Available]	NO	[Not Available]\\1272\\[Not Available]	[Not Available]					[Not Available]	[Not Available]	[Not Available]	[Not Available]	[Not Available]	[Not Available]	NO	[Not Available]	[Not Available]	[Not Applicable]	2007	62	Core needle biopsy	[Not Applicable]	Other	Wide local excision
TCGA-AR-A1AW	0	2632	0	2632	0	2632	0	2632	0	2632	NO	YES	BRCA.LumB	Post (prior bilateral ovariectomy OR >12 mo since LMP with no prior hysterectomy)	WHITE	No	YES	YES	TUMOR FREE	Alive	2632	[Not Applicable]	Cytoxan\\Docetaxel\	Anastrozole		50\50\157	NO	50\50\[Not Available]	[Not Available]	NO				EXTERNAL BEAM	Primary Tumor Field	6000	cGy	30	76	NO	115	[Not Available]	[Not Applicable]	2007	65	Incisional Biopsy	[Not Applicable]	Lumpectomy	[Not Available]
TCGA-AR-A24H	0	4894	0	4894	0	4894	0	4894	0	4894	NO	YES	BRCA.LumB	Post (prior bilateral ovariectomy OR >12 mo since LMP with no prior hysterectomy)	WHITE	No	YES	YES	TUMOR FREE	Alive	4894	[Not Applicable]		Anastrozole\\Tamoxifen		1042\23	NO	3094\1042	[Not Available]	NO				[Not Available]	Primary Tumor Field	6300	cGy	[Not Available]	37	NO	111	[Not Available]	[Not Applicable]	2001	65	Core needle biopsy	[Not Applicable]	Other	Excision
TCGA-AR-A24K	0	1548	0	1548	0	1548	0	1548	0	1548	NO	YES	BRCA.LumB	Pre (<6 months since LMP AND no prior bilateral ovariectomy AND not on estrogen replacement)	WHITE	No	YES	YES	TUMOR FREE	Alive	1548	[Not Applicable]	Cytoxan\Doxorubicin\Paclitaxel			[Not Available]	NO	[Not Available]	[Not Available]	NO				EXTERNAL BEAM	Primary Tumor Field	6040	cGy	33	195	NO	241	[Not Available]	[Not Applicable]	2004	46	Core needle biopsy	[Not Applicable]	Other	Wide local excision
TCGA-AR-A24X	0	3004	0	3004	0	3004	0	3004	0	3004	NO	YES	BRCA.LumA	Pre (<6 months since LMP AND no prior bilateral ovariectomy AND not on estrogen replacement)	WHITE	No	NO	YES	TUMOR FREE	Alive	3004	[Not Applicable]	Cytoxan\Doxorubicin	Tamoxifen		[Not Available]\[Not Available]\130	NO	[Not Available]\[Not Available]\1926	[Not Available]	NO													Mixed invasive ductal and invasive lobular	2006	52	Core needle biopsy	[Not Applicable]	Simple Mastectomy	[Not Available]
TCGA-AR-A24Z	0	3001	0	3001	0	3001	0	3001	0	3001	NO	YES	BRCA.LumB	Post (prior bilateral ovariectomy OR >12 mo since LMP with no prior hysterectomy)	WHITE	No	NO	YES	TUMOR FREE	Alive	3001	[Not Applicable]	Cytoxan\\Doxorubicin	Anastrozole		49\49\133	NO	91\91\1912	[Not Available]	NO													[Not Applicable]	2006	57	Core needle biopsy	[Not Applicable]	Other	Total mastectomy
TCGA-AR-A250	0	2707	0	2707	0	2707	0	2707	0	2707	NO	YES	BRCA.LumB	Post (prior bilateral ovariectomy OR >12 mo since LMP with no prior hysterectomy)	WHITE	No	NO	YES	TUMOR FREE	Alive	2707	[Not Applicable]	Cytoxan\\Doxorubicin\Paclitaxel\	Anastrozole	Trastuzumab\Trastuzumab	45\45\102\194\102\193	NO	88\88\179\[Not Available]\179\466	[Not Available]	NO													[Not Applicable]	2006	58	Core needle biopsy	[Not Applicable]	Other	Wide local excision and simple mastectomy
TCGA-AR-A256		2854	1	1640	1	1640	1	2854	1	1640	NO	YES	BRCA.Basal	Pre (<6 months since LMP AND no prior bilateral ovariectomy AND not on estrogen replacement)	WHITE	No	NO	YES	[Not Available]	Dead	0.01	2854	Cytoxan\Doxorubicin			38\38	NO	101\101	[Not Available]	Locoregional Disease		1640											[Not Applicable]	2001	45	Fine needle aspiration biopsy	[Not Applicable]	Other	Mastectomy
TCGA-AR-A2LN	0	1161	0	1161	0	1161	0	1161	0	1161	NO	YES	BRCA.LumA	Post (prior bilateral ovariectomy OR >12 mo since LMP with no prior hysterectomy)	WHITE	No	NO	YES	TUMOR FREE	Alive	1161	[Not Applicable]		Letrozole		15	YES	[Not Available]	[Not Available]	NO													[Not Applicable]	2010	65	Core needle biopsy	[Not Applicable]	Other	Mastectomy
TCGA-AR-A5QM	0	2231	NA	NA	1	968	0	2231	1	968	NO	YES	BRCA.LumA	Post (prior bilateral ovariectomy OR >12 mo since LMP with no prior hysterectomy)	WHITE	Yes	YES	YES	TUMOR FREE	Alive	2231	[Not Applicable]		Anastrozole		36	YES	[Not Available]	[Not Available]	New Primary Tumor	malignant melanoma	968	NO	External	Primary Tumor Field	6000	cGy	30	36	NO	82	[Not Available]	[Not Applicable]	2008	62	Core needle biopsy	[Not Applicable]	Other	Wide Excision
TCGA-B6-A0I1	0	2361	1	1120	1	1120	1	2361	1	1120	NO	YES	BRCA.Basal	Post (prior bilateral ovariectomy OR >12 mo since LMP with no prior hysterectomy)	BLACK OR AFRICAN AMERICAN	No	NO	NO	TUMOR FREE	Dead	[Not Available]	2361								Distant Metastasis	Lung	1120	1120										[Not Applicable]	1998	73	Incisional Biopsy	[Not Applicable]	Modified Radical Mastectomy	[Not Available]
TCGA-B6-A0IA	0	8391	0	8391	0	8391	0	8391	0	8391	NO	YES	BRCA.LumA	Indeterminate (neither Pre or Postmenopausal)	WHITE	No	NO	YES	TUMOR FREE	Alive	8391	[Not Applicable]								NO													Ductal/Cribiform	1992	51	Other method, specify:	Biopsy, NOS	Other	Excisional biopsy
TCGA-B6-A0IO	0	5042	0	5042	0	5042	0	5042	0	5042	NO	YES	BRCA.LumA	Indeterminate (neither Pre or Postmenopausal)	WHITE	No	NO	YES	TUMOR FREE	Alive	5042	[Not Applicable]								NO													[Not Applicable]	2001	66	Core needle biopsy	[Not Applicable]	Modified Radical Mastectomy	[Not Available]
TCGA-B6-A0RH	0	6456	1	2165	1	2165	1	6456	1	2165	NO	YES	BRCA.Her2	Indeterminate (neither Pre or Postmenopausal)	BLACK OR AFRICAN AMERICAN	No	NO	YES	TUMOR FREE	Dead	[Not Available]	6456								Locoregional Disease	Chest Wall	2165	2268										[Not Applicable]	1991	51	Incisional Biopsy	[Not Applicable]	Modified Radical Mastectomy	[Not Available]
TCGA-B6-A0RL	0	2469	0	2469	0	2469	1	2469	1	2469	NO	YES	BRCA.LumB	[Not Available]	BLACK OR AFRICAN AMERICAN	No	NO	YES	TUMOR FREE	Dead	0.01	2469																					[Not Applicable]	1993	60	Fine needle aspiration biopsy	[Not Applicable]	Modified Radical Mastectomy	[Not Available]
TCGA-B6-A0RS	1	3063	1	2041	1	2041	1	3063	1	2041	NO	YES	BRCA.Her2	Indeterminate (neither Pre or Postmenopausal)	WHITE	No	NO	YES	WITH TUMOR	Dead	0.01	3063								New Primary Tumor	Breast	2041	2041										[Not Applicable]	1988	38	Other method, specify:	Biopsy, NOS	Modified Radical Mastectomy	[Not Available]
TCGA-B6-A2IU	0	5176	0	5176	1	4224	0	5176	1	4224	NO	YES	BRCA.LumA	Indeterminate (neither Pre or Postmenopausal)	WHITE	No	YES	YES	WITH TUMOR	Alive	5176	[Not Applicable]								New Primary Tumor	Lung	4224											[Not Applicable]	1998	62	Core needle biopsy	[Not Applicable]	Modified Radical Mastectomy	[Not Available]
TCGA-BH-A0AU	0	1914	0	1914	0	1914	0	1914	0	1914	NO	YES	BRCA.Normal	Pre (<6 months since LMP AND no prior bilateral ovariectomy AND not on estrogen replacement)	WHITE	No	YES	NO	TUMOR FREE	Alive	1914	[Not Applicable]								NO				[Unknown]	[Unknown]	[Not Available]	[Not Available]	[Not Available]	65	NO	[Not Available]	Complete Response	[Not Applicable]	2008	45	Core needle biopsy	[Not Applicable]	Other	left segmental mastectomy with sentinel node dissection
TCGA-BH-A0AY	0	777	0	777	0	777	0	777	0	777	NO	YES	BRCA.Normal	Post (prior bilateral ovariectomy OR >12 mo since LMP with no prior hysterectomy)	WHITE	No	NO	YES	TUMOR FREE	Alive	777	[Not Applicable]	[Unknown]	Aromasin		131\209	NO	192\[Not Available]	[Not Available]														[Not Applicable]	2008	62	Core needle biopsy	[Not Applicable]	Simple Mastectomy	[Not Available]
TCGA-BH-A0DE	0	2372	0	2372	0	2372	0	2372	0	2372	NO	YES	BRCA.LumA	Post (prior bilateral ovariectomy OR >12 mo since LMP with no prior hysterectomy)	WHITE	No	YES	NO	TUMOR FREE	Alive	2372	[Not Applicable]								NO				External	Primary Tumor Field	6040	cGy	33	105	NO	149	Complete Response	[Not Applicable]	2007	62	Core needle biopsy	[Not Applicable]	Other	Segmental mastectomy with sentinel lymph node biopsy
TCGA-BH-A0DG	0	2041	0	2041	0	2041	0	2041	0	2041	NO	YES	BRCA.Normal	Pre (<6 months since LMP AND no prior bilateral ovariectomy AND not on estrogen replacement)	BLACK OR AFRICAN AMERICAN	No	YES	YES	TUMOR FREE	Alive	2041	[Not Applicable]	Adriamycin\\Cytoxan\\Taxotere			48\48\48	NO	166\166\166	Complete Response	NO				External	Primary Tumor Field	6000	cGy	30	166	NO	181	Complete Response	[Not Applicable]	2007	30	Core needle biopsy	[Not Applicable]	Other	Total mastectomy
TCGA-BH-A0DK	0	423	0	423	0	423	0	423	0	423	NO	YES	BRCA.LumA	Pre (<6 months since LMP AND no prior bilateral ovariectomy AND not on estrogen replacement)	WHITE	No	NO	YES	TUMOR FREE	Alive	423	[Not Applicable]		TAMOXIFEN		112	YES	[Not Available]	[Not Available]														[Not Applicable]	2009	49	Excisional Biopsy	[Not Applicable]	Simple Mastectomy	[Not Available]
TCGA-BH-A0DL	0	2381	0	2381	0	2381	0	2381	0	2381	NO	YES	BRCA.Normal	Post (prior bilateral ovariectomy OR >12 mo since LMP with no prior hysterectomy)	WHITE	No	YES	YES	TUMOR FREE	Alive	2381	[Not Applicable]	Cytoxan\Taxotere			58\58	NO	121\205	Complete Response	NO				External	Primary Tumor Field	6640	cGy	36	154	NO	205	Complete Response	Infiltrating ductal carcinoma with metaplastic carcinoma and focal apocrine features	2007	64	Core needle biopsy	[Not Applicable]	Other	Segmental mastectomy with sentinel lymph node biopsy
TCGA-BH-A0H9	0	1247	0	1247	0	1247	0	1247	0	1247	NO	YES	BRCA.Normal	Post (prior bilateral ovariectomy OR >12 mo since LMP with no prior hysterectomy)	WHITE	No	YES	YES	TUMOR FREE	Alive	1247	[Not Applicable]		Arimidex		101	YES	[Not Available]	[Not Available]					EXTERNAL BEAM	Primary Tumor Field	6300	cGy	35	225	NO	263	[Not Available]	[Not Applicable]	2007	69	Core needle biopsy	[Not Applicable]	Other	Segmental mastectomy
TCGA-BH-A0HQ	0	1121	0	1121	0	1121	0	1121	0	1121	NO	YES	BRCA.LumA	Post (prior bilateral ovariectomy OR >12 mo since LMP with no prior hysterectomy)	WHITE	No	YES	YES	TUMOR FREE	Alive	1121	[Not Applicable]		Arimidex		70	YES	[Not Available]	[Not Available]					EXTERNAL BEAM	Primary Tumor Field	6640	cGy	36	104	NO	156	[Not Available]	[Not Applicable]	2007	56	Core needle biopsy	[Not Applicable]	Other	Segmental mastectomy
TCGA-BH-A0RX	0	170	0	170	0	170	0	170	0	170	NO	YES	BRCA.Basal	Post (prior bilateral ovariectomy OR >12 mo since LMP with no prior hysterectomy)	WHITE	No	YES	YES	TUMOR FREE	Alive	170	[Not Applicable]	Cyclophosphamide\\Fluorouracil\Methotrexate			50\50\50	NO	155\155\155	[Not Available]														[Not Applicable]	2010	59	Core needle biopsy	[Not Applicable]	Other	Segmental mastectomy
TCGA-BH-A0W4	0	759	NA	NA	0	759	0	759	0	759	NO	YES	BRCA.LumA	[Not Available]	WHITE	No	NO	NO	TUMOR FREE	Alive	759	[Not Applicable]																					[Not Applicable]	2010	46	Core needle biopsy	[Not Applicable]	Other	Total mastectomy
TCGA-BH-A18F	0	1001	0	1001	0	1001	0	1001	0	1001	NO	YES	BRCA.LumA	Peri (6-12 months since last menstrual period)	WHITE	No	YES	YES	TUMOR FREE	Alive	1001	[Not Applicable]	Cytoxan\Taxotere			101\101	NO	189\189	Complete Response	NO				External	Primary Tumor Field|Regional site	5000|1600	cGy	25|8	189|224	NO	223|233	Complete Response|Complete Response	[Not Applicable]	2010	50	Core needle biopsy	[Not Applicable]	Other	needle localized segmental mastectomy
TCGA-BH-A18T	1	224	NA	NA	1	224	1	224	1	224	NO	YES	BRCA.Basal	Post (prior bilateral ovariectomy OR >12 mo since LMP with no prior hysterectomy)	WHITE	No	NO	[Not Available]	WITH TUMOR	Dead	0.01	224																					[Not Applicable]	2003	70	Fine needle aspiration biopsy	[Not Applicable]	Other	segmental mastectomy
TCGA-BH-A1EN	0	2127	0	2127	0	2127	1	2127	1	2127	NO	YES	BRCA.Normal	Post (prior bilateral ovariectomy OR >12 mo since LMP with no prior hysterectomy)	WHITE	No	NO	[Not Available]	TUMOR FREE	Dead	0.01	2127																					[Not Applicable]	1999	78	Excisional Biopsy	[Not Applicable]	Other	right segmental mastectomy
TCGA-BH-A1EY	1	538	NA	NA	1	396	1	538	1	396	NO	YES	BRCA.LumA	Post (prior bilateral ovariectomy OR >12 mo since LMP with no prior hysterectomy)	WHITE	No	NO	NO	WITH TUMOR	Dead	[Not Available]	538								Distant Metastasis	Lung\Liver	396											[Not Applicable]	2000	79	Core needle biopsy	[Not Applicable]	Modified Radical Mastectomy	[Not Available]
TCGA-BH-A1FN	1	2192	NA	NA	1	2192	1	2192	1	2192	NO	YES	BRCA.Normal	[Not Available]	WHITE	No	NO	[Not Available]	WITH TUMOR	Dead	0.01	2192																					[Not Applicable]	1997	34	Fine needle aspiration biopsy	[Not Applicable]	Other	segmental mastectomy with axillary lymph node dissection
TCGA-BH-A202	0	795	NA	NA	0	795	0	795	0	795	NO	YES	BRCA.LumB	Post (prior bilateral ovariectomy OR >12 mo since LMP with no prior hysterectomy)	WHITE	No	YES	YES	TUMOR FREE	Alive	795	[Not Applicable]	Carboplatin\Taxotere			47\47	NO	169\169	Complete Response	NO				External	Primary Tumor Field	6100	cGy	25	182	NO	231	Complete Response	[Not Applicable]	2011	60	Core needle biopsy	[Not Applicable]	Other	segmental mastectomy with sentinel lymph node biopsy
TCGA-BH-A2L8	0	612	0	612	0	612	0	612	0	612	YES	NO	BRCA.LumA	Pre (<6 months since LMP AND no prior bilateral ovariectomy AND not on estrogen replacement)	WHITE	No	NO	YES	TUMOR FREE	Alive	612	[Not Applicable]	Cytoxan			136	NO	197	Complete Response	NO													[Not Applicable]	2011	45	Core needle biopsy	[Not Applicable]	Other	TOTAL MASTECTOMY
TCGA-BH-A42T	0	320	0	320	0	320	1	320	1	320	YES	NO	BRCA.LumB	Post (prior bilateral ovariectomy OR >12 mo since LMP with no prior hysterectomy)	BLACK OR AFRICAN AMERICAN	No	NO	NO	TUMOR FREE	Dead	[Not Available]	320								NO													[Not Applicable]	2012	75	Core needle biopsy	[Not Applicable]	Simple Mastectomy	[Not Available]
TCGA-BH-A42U	0	3364	0	3364	0	3364	0	3364	0	3364	YES	NO	BRCA.Normal	Post (prior bilateral ovariectomy OR >12 mo since LMP with no prior hysterectomy)	BLACK OR AFRICAN AMERICAN	No	NO	NO	TUMOR FREE	Alive	3364	[Not Applicable]								NO													[Not Applicable]	2004	80	Core needle biopsy	[Not Applicable]	Simple Mastectomy	[Not Available]
TCGA-BH-A6R8	0	293	0	293	0	293	0	293	0	293	YES	NO	BRCA.LumA	[Unknown]	BLACK OR AFRICAN AMERICAN	No	YES	NO	TUMOR FREE	Alive	293	[Not Applicable]								NO				External	Primary Tumor Field	61	Gy	[Not Available]	194	NO	253	Complete Response	[Not Applicable]	2012	46	Core needle biopsy	[Not Applicable]	Lumpectomy	[Not Available]
TCGA-BH-A6R9	0	160	0	160	0	160	0	160	0	160	YES	NO	BRCA.Normal	Post (prior bilateral ovariectomy OR >12 mo since LMP with no prior hysterectomy)	WHITE	No	NO	NO	TUMOR FREE	Alive	160	[Not Applicable]								NO													[Not Applicable]	2012	61	Core needle biopsy	[Not Applicable]	Modified Radical Mastectomy	[Not Available]
TCGA-C8-A12L	0	363	0	363	0	363	0	363	0	363	YES	NO	BRCA.Her2	Post (prior bilateral ovariectomy OR >12 mo since LMP with no prior hysterectomy)	ASIAN	No	NO	NO	TUMOR FREE	Alive	363	[Not Applicable]																					[Not Applicable]	2010	67	Other method, specify:	Patey's Suregery	Other	Patey's Surgery
TCGA-C8-A12M	0	358	0	358	0	358	0	358	0	358	YES	NO	BRCA.LumB	Post (prior bilateral ovariectomy OR >12 mo since LMP with no prior hysterectomy)	ASIAN	No	NO	YES	TUMOR FREE	Alive	358	[Not Applicable]																					[Not Applicable]	2010	70	Other method, specify:	Patey's Surgery	Other	Patey's Surgery
TCGA-C8-A12N	0	358	0	358	0	358	0	358	0	358	YES	NO	BRCA.LumA	Post (prior bilateral ovariectomy OR >12 mo since LMP with no prior hysterectomy)	ASIAN	No	NO	YES	TUMOR FREE	Alive	358	[Not Applicable]																					[Not Applicable]	2010	58	Other method, specify:	Patey's Surgery	Other	Patey's Surgery
TCGA-C8-A12O	0	385	0	385	0	385	0	385	0	385	YES	NO	BRCA.LumA	Pre (<6 months since LMP AND no prior bilateral ovariectomy AND not on estrogen replacement)	ASIAN	No	NO	YES	TUMOR FREE	Alive	385	[Not Applicable]																					[Not Applicable]	2010	50	Other method, specify:	Patey's Surgery	Other	Patey's Surgery
TCGA-C8-A12T	0	0	0	0	0	0	0	0	0	0	YES	NO	BRCA.Her2	Pre (<6 months since LMP AND no prior bilateral ovariectomy AND not on estrogen replacement)	ASIAN	No	NO	[Not Available]	TUMOR FREE	Alive	0	[Not Applicable]																					[Not Applicable]	2010	43	Other method, specify:	Patey's Surgery	Other	Patey's Surgery
TCGA-C8-A12V	0	385	NA	NA	0	385	0	385	0	385	YES	NO	BRCA.Basal	Post (prior bilateral ovariectomy OR >12 mo since LMP with no prior hysterectomy)	ASIAN	No	NO	YES	TUMOR FREE	Alive	385	[Not Applicable]																					[Not Applicable]	2010	55	Other method, specify:	Patey's Surgery	Other	Patey's Surgery
TCGA-C8-A134	0	383	0	383	0	383	0	383	0	383	YES	NO	BRCA.Basal	Peri (6-12 months since last menstrual period)	ASIAN	No	NO	YES	TUMOR FREE	Alive	383	[Not Applicable]	5-Flourouracil\Cyclophosphamide\Epirubicin			38\38\38	NO	41\41\41	Complete Response	NO													[Not Applicable]	2010	52	Core needle biopsy	[Not Applicable]	Other	Modified Radical Masectomy
TCGA-C8-A1HE	0	375	0	375	0	375	0	375	0	375	YES	NO	BRCA.LumA	Post (prior bilateral ovariectomy OR >12 mo since LMP with no prior hysterectomy)	ASIAN	No	NO	YES	TUMOR FREE	Alive	375	[Not Applicable]																					[Not Applicable]	2010	59	Other method, specify:	Patey's Surgery	Other	Patey's Surgery
TCGA-C8-A1HF	0	332	0	332	0	332	0	332	0	332	YES	NO	BRCA.Her2	Pre (<6 months since LMP AND no prior bilateral ovariectomy AND not on estrogen replacement)	ASIAN	No	NO	YES	TUMOR FREE	Alive	332	[Not Applicable]																					[Not Applicable]	2010	48	Other method, specify:	Patey's Surgery	Other	Patey's Surgery
TCGA-C8-A1HG	0	345	0	345	0	345	0	345	0	345	YES	NO	BRCA.LumB	Pre (<6 months since LMP AND no prior bilateral ovariectomy AND not on estrogen replacement)	ASIAN	No	NO	YES	TUMOR FREE	Alive	345	[Not Applicable]																					[Not Applicable]	2010	50	Other method, specify:	Patey's Surgery	Other	Patey's Surgery
TCGA-C8-A1HJ	0	5	0	5	0	5	0	5	0	5	YES	NO	BRCA.Basal	Peri (6-12 months since last menstrual period)	ASIAN	No	NO	[Not Available]	TUMOR FREE	Alive	5	[Not Applicable]																					[Not Applicable]	2010	53	Tumor resection	[Not Applicable]	Other	Patey's Surgery
TCGA-C8-A1HM	0	375	0	375	0	375	0	375	0	375	YES	NO	BRCA.LumB	Post (prior bilateral ovariectomy OR >12 mo since LMP with no prior hysterectomy)	ASIAN	No	NO	YES	TUMOR FREE	Alive	375	[Not Applicable]	Cyclophosphamide\Doxorubicin\Taxol			26\26\26	NO	49\49\49	Complete Response	NO													[Not Applicable]	2010	74	Core needle biopsy	[Not Applicable]	Modified Radical Mastectomy	[Not Available]
TCGA-C8-A1HN	0	394	0	394	0	394	0	394	0	394	YES	NO	BRCA.LumB	Post (prior bilateral ovariectomy OR >12 mo since LMP with no prior hysterectomy)	ASIAN	No	NO	YES	TUMOR FREE	Alive	394	[Not Applicable]								NO													[Not Applicable]	2010	56	Core needle biopsy	[Not Applicable]	Modified Radical Mastectomy	[Not Available]
TCGA-C8-A26Y	0	394	0	394	0	394	0	0	0	0	YES	NO	BRCA.Her2	Post (prior bilateral ovariectomy OR >12 mo since LMP with no prior hysterectomy)	ASIAN	No	NO	NO	TUMOR FREE	Alive	0	[Not Applicable]								NO													[Not Applicable]	2010	90	Tumor resection	[Not Applicable]	Modified Radical Mastectomy	[Not Available]
TCGA-C8-A26Z	0	470	0	470	0	470	0	470	0	470	YES	NO	BRCA.LumA	Post (prior bilateral ovariectomy OR >12 mo since LMP with no prior hysterectomy)	ASIAN	No	NO	YES	TUMOR FREE	Alive	470	[Not Applicable]		Tamoxifen		11	YES	[Not Available]	Complete Response	NO													[Not Applicable]	2010	59	Other method, specify:	Patey's Surgery	Other	Patey's Surgery
TCGA-C8-A274	0	508	0	508	0	508	0	508	0	508	YES	NO	BRCA.LumB	Post (prior bilateral ovariectomy OR >12 mo since LMP with no prior hysterectomy)	ASIAN	No	NO	YES	TUMOR FREE	Alive	508	[Not Applicable]		Tamoxifen		8	YES	[Not Available]	[Discrepancy]	NO													[Not Applicable]	2010	63	Other method, specify:	Patey's Surgery	Other	Patey's Surgery
TCGA-D8-A143	0	431	0	431	0	431	0	431	0	431	YES	NO	BRCA.Basal	Post (prior bilateral ovariectomy OR >12 mo since LMP with no prior hysterectomy)	WHITE	No	NO	YES	TUMOR FREE	Alive	431	[Not Applicable]	cyclophosphamide\doxorubicin			67	NO	172	[Not Available]														[Not Applicable]	2010	51	Core needle biopsy	[Not Applicable]	Modified Radical Mastectomy	[Not Available]
TCGA-D8-A147	0	584	0	584	0	584	0	584	0	584	YES	NO	BRCA.Basal	Indeterminate (neither Pre or Postmenopausal)	WHITE	No	YES	YES	TUMOR FREE	Alive	584	[Not Applicable]	cyclophosphamide\docetaxel\doxorubicine\paclitaxel			21	NO	135	[Not Available]					EXTERNAL BEAM	Primary Tumor Field	6000	cGy	1 brachy+25	188	NO	223	[Not Available]	[Not Applicable]	2010	45	Tumor resection	[Not Applicable]	Lumpectomy	[Not Available]
TCGA-D8-A1JG	0	1612	0	1612	0	1612	0	1612	0	1612	YES	NO	BRCA.Her2	Post (prior bilateral ovariectomy OR >12 mo since LMP with no prior hysterectomy)	WHITE	No	YES	YES	TUMOR FREE	Alive	1612	[Not Applicable]	cyclophosphamide\doxorubicin			269	YES	[Not Available]	[Not Applicable]	NO				EXTERNAL BEAM	Primary Tumor Field	42.5+10	cGy	21	131	NO	156	[Not Available]	[Not Applicable]	2010	62	Other method, specify:	intraoperative examination	Lumpectomy	[Not Available]
TCGA-D8-A1JJ	0	611	0	611	0	611	0	611	0	611	YES	NO	BRCA.LumB	Post (prior bilateral ovariectomy OR >12 mo since LMP with no prior hysterectomy)	WHITE	No	YES	YES	TUMOR FREE	Alive	611	[Not Applicable]	cyclophosphamide\doxorubicine			137	NO	143	[Not Available]					EXTERNAL BEAM	Regional site	6500	cGy	25+1 boost 1500cGy	189	NO	207	[Not Available]	[Not Applicable]	2010	54	Core needle biopsy	[Not Applicable]	Other	breast conserving therapy
TCGA-D8-A1JK	0	612	0	612	0	612	0	0	0	0	YES	NO	BRCA.Basal	Post (prior bilateral ovariectomy OR >12 mo since LMP with no prior hysterectomy)	WHITE	No	NO	NO	TUMOR FREE	Alive	0	[Not Applicable]																					[Not Applicable]	2010	90	Fine needle aspiration biopsy	[Not Applicable]	Modified Radical Mastectomy	[Not Available]
TCGA-D8-A1JL	0	611	0	611	0	611	0	611	0	611	YES	NO	BRCA.Basal	Post (prior bilateral ovariectomy OR >12 mo since LMP with no prior hysterectomy)	WHITE	No	NO	YES	TUMOR FREE	Alive	611	[Not Applicable]																					[Not Applicable]	2010	72	Fine needle aspiration biopsy	[Not Applicable]	Modified Radical Mastectomy	[Not Available]
TCGA-D8-A1JT	0	405	0	405	0	405	0	405	0	405	YES	NO	BRCA.LumB	Post (prior bilateral ovariectomy OR >12 mo since LMP with no prior hysterectomy)	WHITE	No	NO	YES	TUMOR FREE	Alive	405	[Not Applicable]		Arimidex		47	YES	[Not Available]	[Not Available]														ductal and papillary	2010	70	Fine needle aspiration biopsy	[Not Applicable]	Modified Radical Mastectomy	[Not Available]
TCGA-D8-A1XF	0	463	NA	NA	0	463	0	463	0	463	YES	NO	BRCA.LumB	Pre (<6 months since LMP AND no prior bilateral ovariectomy AND not on estrogen replacement)	WHITE	No	NO	YES	TUMOR FREE	Alive	463	[Not Applicable]	adriamycin+cyclophosphamide			311	NO	356	[Not Available]														[Not Applicable]	2010	45	Other method, specify:	intraoperative examination	Modified Radical Mastectomy	[Not Available]
TCGA-D8-A1XQ	0	499	0	499	0	499	0	499	0	499	YES	NO	BRCA.Basal	Post (prior bilateral ovariectomy OR >12 mo since LMP with no prior hysterectomy)	WHITE	No	NO	NO	TUMOR FREE	Alive	499	[Not Applicable]																					[Not Applicable]	2010	69	Core needle biopsy	[Not Applicable]	Modified Radical Mastectomy	[Not Available]
TCGA-D8-A1XV	0	461	0	461	0	461	0	461	0	461	YES	NO	BRCA.LumA	Post (prior bilateral ovariectomy OR >12 mo since LMP with no prior hysterectomy)	WHITE	No	NO	NO	TUMOR FREE	Alive	461	[Not Applicable]																					[Not Applicable]	2010	84	Fine needle aspiration biopsy	[Not Applicable]	Modified Radical Mastectomy	[Not Available]
TCGA-D8-A1XW	0	1309	0	1309	0	1309	0	1309	0	1309	YES	NO	BRCA.Normal	Post (prior bilateral ovariectomy OR >12 mo since LMP with no prior hysterectomy)	WHITE	No	NO	YES	TUMOR FREE	Alive	1309	[Not Applicable]	adriamycin+cyclophosphamide			76	NO	181	[Not Available]	NO													[Not Applicable]	2011	53	Fine needle aspiration biopsy	[Not Applicable]	Modified Radical Mastectomy	[Not Available]
TCGA-D8-A1XY	0	503	NA	NA	0	503	0	503	0	503	YES	NO	BRCA.LumA	Post (prior bilateral ovariectomy OR >12 mo since LMP with no prior hysterectomy)	WHITE	No	NO	YES	TUMOR FREE	Alive	503	[Not Applicable]		Tamoxifen		421	YES	[Not Available]	[Not Available]														[Not Applicable]	2010	74	Fine needle aspiration biopsy	[Not Applicable]	Simple Mastectomy	[Not Available]
TCGA-D8-A1Y2	0	433	0	433	0	433	0	433	0	433	YES	NO	BRCA.LumB	Post (prior bilateral ovariectomy OR >12 mo since LMP with no prior hysterectomy)	WHITE	No	NO	YES	TUMOR FREE	Alive	433	[Not Applicable]		Tamoxifen		66	YES	[Not Available]	[Not Available]														[Not Applicable]	2011	71	Fine needle aspiration biopsy	[Not Applicable]	Modified Radical Mastectomy	[Not Available]
TCGA-D8-A27F	0	488	0	488	0	488	0	488	0	488	YES	NO	BRCA.Basal	Pre (<6 months since LMP AND no prior bilateral ovariectomy AND not on estrogen replacement)	WHITE	No	YES	YES	TUMOR FREE	Alive	488	[Not Applicable]	adriamycin+cyclophosphamide			379	NO	488	[Not Available]					EXTERNAL BEAM	Primary Tumor Field	5000	cGy	25	158	NO	182	[Not Available]	[Not Applicable]	2010	40	Other method, specify:	intraoperative examination	Modified Radical Mastectomy	[Not Available]
TCGA-D8-A27G	0	409	0	409	0	409	0	409	0	409	YES	NO	BRCA.LumA	Post (prior bilateral ovariectomy OR >12 mo since LMP with no prior hysterectomy)	WHITE	No	NO	NO	TUMOR FREE	Alive	409	[Not Applicable]																					[Not Applicable]	2010	75	Core needle biopsy	[Not Applicable]	Modified Radical Mastectomy	[Not Available]
TCGA-D8-A27H	0	397	0	397	0	397	0	397	0	397	YES	NO	BRCA.Basal	Post (prior bilateral ovariectomy OR >12 mo since LMP with no prior hysterectomy)	WHITE	No	NO	YES	TUMOR FREE	Alive	397	[Not Applicable]	doxorubicin+ cyclophosphamide			36	NO	141	[Not Available]														[Not Applicable]	2011	72	Other method, specify:	intraoperative examination	Modified Radical Mastectomy	[Not Available]
TCGA-D8-A27V	0	381	0	381	0	381	0	381	0	381	YES	NO	BRCA.LumA	Post (prior bilateral ovariectomy OR >12 mo since LMP with no prior hysterectomy)	WHITE	No	NO	YES	TUMOR FREE	Alive	381	[Not Applicable]		Tamoxifen		48	YES	[Not Available]	[Not Available]														[Not Applicable]	2011	62	Fine needle aspiration biopsy	[Not Applicable]	Simple Mastectomy	[Not Available]
TCGA-D8-A73U	0	492	0	492	0	492	0	492	0	492	YES	NO	BRCA.LumA	Post (prior bilateral ovariectomy OR >12 mo since LMP with no prior hysterectomy)	WHITE	No	NO	YES	WITH TUMOR	Alive	492	[Not Applicable]		tamoxifen		75	YES	[Not Available]	[Not Applicable]	NO													[Not Applicable]	2012	88	Core needle biopsy	[Not Applicable]	Simple Mastectomy	[Not Available]
TCGA-D8-A73X	0	767	0	767	0	767	0	767	0	767	YES	NO	BRCA.LumA	Post (prior bilateral ovariectomy OR >12 mo since LMP with no prior hysterectomy)	WHITE	No	YES	YES	TUMOR FREE	Alive	767	[Not Applicable]		tamoxifen		12	YES	[Not Available]	[Not Applicable]	NO				External	Primary Tumor Field|Primary Tumor Field	50|50	Gy	25|[Not Available]	75|41	NO	75|53	Complete Response|Stable Disease	tubular carcinoma	2013	53	Core needle biopsy	[Not Applicable]	Simple Mastectomy	[Not Available]
TCGA-E2-A105	0	1308	0	1308	0	1308	0	1308	0	1308	NO	YES	BRCA.LumA	Post (prior bilateral ovariectomy OR >12 mo since LMP with no prior hysterectomy)	WHITE	No	YES	YES	TUMOR FREE	Alive	1308	[Not Applicable]		Arimidex		65	YES	[Not Available]	[Not Available]					EXTERNAL BEAM	Primary Tumor Field	6000	cGy	[Not Available]	61	NO	122	[Not Available]	[Not Applicable]	2007	79	Core needle biopsy	[Not Applicable]	Lumpectomy	[Not Available]
TCGA-E2-A109	0	1417	0	1417	0	1417	0	1417	0	1417	NO	YES	BRCA.LumB	Post (prior bilateral ovariectomy OR >12 mo since LMP with no prior hysterectomy)	WHITE	No	NO	YES	TUMOR FREE	Alive	1417	[Not Applicable]	Adriamycin\Cytoxan\Taxol	Arimidex\Aromasin\Femara\Femara\Tamoxifen		111\111\230\318\643\857\699\734	NO	209\215\300\608\685\[Not Available]\734\807	[Not Available]														[Not Applicable]	2007	64	Core needle biopsy	[Not Applicable]	Simple Mastectomy	[Not Available]
TCGA-E2-A10F	0	878	0	878	0	878	0	878	0	878	NO	YES	BRCA.LumA	Pre (<6 months since LMP AND no prior bilateral ovariectomy AND not on estrogen replacement)	WHITE	No	YES	YES	TUMOR FREE	Alive	878	[Not Applicable]	Docetaxel\Cyclophosphamide\	Tamoxifen		69\69\223	NO	132\132\337	[Not Available]					EXTERNAL BEAM	Primary Tumor Field	6040	cGy	33	170	NO	216	[Not Available]	[Not Applicable]	2008	47	Core needle biopsy	[Not Applicable]	Lumpectomy	[Not Available]
TCGA-E2-A14R	0	1174	0	1174	1	971	0	1174	1	971	NO	YES	BRCA.Basal	Post (prior bilateral ovariectomy OR >12 mo since LMP with no prior hysterectomy)	WHITE	No	YES	YES	TUMOR FREE	Alive	1174	[Not Applicable]	Doxorubicin\Paclitaxel\Cyclophosphamide			89\145\89	NO	131\187\131	[Not Available]	New Primary Tumor	Endometrial	971	971	EXTERNAL BEAM	Primary Tumor Field|Regional site	6040|4500	cGy	33|25	210|1026	NO	259|1061	[Not Available]|[Not Available]	[Not Applicable]	2008	62	Tumor resection	[Not Applicable]	Lumpectomy	[Not Available]
TCGA-E2-A14T	0	2311	0	2311	0	2311	0	2311	0	2311	NO	YES	BRCA.LumA	Post (prior bilateral ovariectomy OR >12 mo since LMP with no prior hysterectomy)	WHITE	No	NO	YES	TUMOR FREE	Alive	2311	[Not Applicable]	Cyclophosphamide\Doxorubicin\Paclitaxel	Arimidex		47\47\103\159	NO	89\89\145\[Not Available]	[Not Available]	NO													[Not Applicable]	2008	52	Tumor resection	[Not Applicable]	Simple Mastectomy	[Not Available]
TCGA-E2-A14Y	0	2109	0	2109	0	2109	0	2109	0	2109	NO	YES	BRCA.Basal	Pre (<6 months since LMP AND no prior bilateral ovariectomy AND not on estrogen replacement)	WHITE	No	NO	YES	TUMOR FREE	Alive	2109	[Not Applicable]	Docetaxel\Carboplatin\	Tamoxifen\Fareston	Trastuzumab	44\44\190\548\44	NO	149\149\547\[Not Available]\384	[Not Available]	NO													[Not Applicable]	2009	35	Tumor resection	[Not Applicable]	Simple Mastectomy	[Not Available]
TCGA-E2-A150	0	1935	0	1935	0	1935	0	1935	0	1935	NO	YES	BRCA.Basal	Post (prior bilateral ovariectomy OR >12 mo since LMP with no prior hysterectomy)	WHITE	No	YES	YES	TUMOR FREE	Alive	1935	[Not Applicable]	Cyclophosphamide\Doxorubicin\Paclitaxel (Protein-Bound)			24\24\180	NO	66\96\129	[Not Available]	NO				EXTERNAL BEAM	Primary Tumor Field	6040	cGy	33	154	NO	202	[Not Available]	[Not Applicable]	2009	48	Tumor resection	[Not Applicable]	Lumpectomy	[Not Available]
TCGA-E2-A159	0	762	0	762	0	762	0	762	0	762	NO	YES	BRCA.Basal	Pre (<6 months since LMP AND no prior bilateral ovariectomy AND not on estrogen replacement)	WHITE	No	YES	YES	TUMOR FREE	Alive	762	[Not Applicable]	Cyclophosphamide\Doxorubicin\Paclitaxel (Protein-Bound)			50\50\113	NO	91\91\141	[Not Available]					EXTERNAL BEAM	Primary Tumor Field	6240	cGy	34	165	NO	215	[Not Available]	[Not Applicable]	2009	50	Tumor resection	[Not Applicable]	Lumpectomy	[Not Available]
TCGA-E2-A15D	0	526	0	526	0	526	0	526	0	526	NO	YES	BRCA.LumA	Pre (<6 months since LMP AND no prior bilateral ovariectomy AND not on estrogen replacement)	WHITE	No	YES	YES	TUMOR FREE	Alive	526	[Not Applicable]		Tamoxifen		111	NO	316	[Not Available]					EXTERNAL BEAM	Primary Tumor Field	6040	cGy	33	61	NO	106	[Not Available]	[Not Applicable]	2009	47	Tumor resection	[Not Applicable]	Lumpectomy	[Not Available]
TCGA-E2-A15G	0	554	0	554	0	554	0	554	0	554	NO	YES	BRCA.LumA	Post (prior bilateral ovariectomy OR >12 mo since LMP with no prior hysterectomy)	WHITE	No	YES	YES	TUMOR FREE	Alive	554	[Not Applicable]		Arimidex		125	YES	[Not Available]	[Not Available]					EXTERNAL BEAM	Primary Tumor Field	6040	cGy	[Not Available]	49	NO	103	[Not Available]	Invasive ductal and lobular carcinoma	2009	76	Tumor resection	[Not Applicable]	Lumpectomy	[Not Available]
TCGA-E2-A15I	0	1692	0	1692	0	1692	0	1692	0	1692	NO	YES	BRCA.Normal	Pre (<6 months since LMP AND no prior bilateral ovariectomy AND not on estrogen replacement)	WHITE	No	NO	YES	TUMOR FREE	Alive	1692	[Not Applicable]		Tamoxifen		41	YES	[Not Available]	[Not Available]	NO													[Not Applicable]	2009	44	Tumor resection	[Not Applicable]	Simple Mastectomy	[Not Available]
TCGA-E2-A15L	0	626	0	626	0	626	0	626	0	626	NO	YES	BRCA.LumA	Post (prior bilateral ovariectomy OR >12 mo since LMP with no prior hysterectomy)	BLACK OR AFRICAN AMERICAN	No	NO	YES	TUMOR FREE	Alive	626	[Not Applicable]		Arimidex		45	YES	[Not Available]	[Not Available]														[Not Applicable]	2010	65	Tumor resection	[Not Applicable]	Simple Mastectomy	[Not Available]
TCGA-E2-A15M	0	336	0	336	0	336	1	336	1	336	NO	YES	BRCA.Normal	Post (prior bilateral ovariectomy OR >12 mo since LMP with no prior hysterectomy)	WHITE	No	YES	YES	TUMOR FREE	Dead	[Not Available]	336		Arimidex		202	NO	[Not Available]	[Not Available]					EXTERNAL BEAM	Primary Tumor Field	6600	cGy	[Not Available]	140	NO	211	[Not Available]	[Not Applicable]	2010	66	Tumor resection	[Not Applicable]	Lumpectomy	[Not Available]
TCGA-E2-A15T	0	1563	0	1563	0	1563	0	1563	0	1563	NO	YES	BRCA.LumB	Post (prior bilateral ovariectomy OR >12 mo since LMP with no prior hysterectomy)	WHITE	No	NO	YES	TUMOR FREE	Alive	1563	[Not Applicable]		Arimidex		34	YES	[Not Available]	[Not Available]	NO													[Not Applicable]	2010	65	Tumor resection	[Not Applicable]	Simple Mastectomy	[Not Available]
TCGA-E2-A1B5	0	984	0	984	0	984	0	984	0	984	NO	YES	BRCA.LumA	Pre (<6 months since LMP AND no prior bilateral ovariectomy AND not on estrogen replacement)	WHITE	No	YES	YES	TUMOR FREE	Alive	984	[Not Applicable]	cytoxan\taxol\	tamoxifen		[Not Available]\[Not Available]\190	NO	190\190\[Not Available]	[Not Available]					EXTERNAL BEAM	Primary Tumor Field	6000	cGy	[Not Available]	130	NO	174	[Not Available]	[Not Applicable]	2008	46	Tumor resection	[Not Applicable]	Lumpectomy	[Not Available]
TCGA-E2-A1B6	0	867	0	867	0	867	0	867	0	867	NO	YES	BRCA.Basal	Pre (<6 months since LMP AND no prior bilateral ovariectomy AND not on estrogen replacement)	WHITE	No	NO	YES	TUMOR FREE	Alive	867	[Not Applicable]	Cytoxan\Adriamycin\Taxol			[Not Available]	NO	163	[Not Available]														[Not Applicable]	2008	44	Tumor resection	[Not Applicable]	Simple Mastectomy	[Not Available]
TCGA-E2-A1BD	0	1133	0	1133	0	1133	0	1133	0	1133	NO	YES	BRCA.LumA	Post (prior bilateral ovariectomy OR >12 mo since LMP with no prior hysterectomy)	WHITE	No	YES	YES	TUMOR FREE	Alive	1133	[Not Applicable]		Arimidex		170	YES	[Not Available]	[Not Available]	NO				EXTERNAL BEAM	Primary Tumor Field	6600	cGy	[Not Available]	55	NO	108	[Not Available]	[Not Applicable]	2010	53	Tumor resection	[Not Applicable]	Lumpectomy	[Not Available]
TCGA-E2-A1LG	0	1523	0	1523	0	1523	0	1523	0	1523	NO	YES	BRCA.Basal	Peri (6-12 months since last menstrual period)	BLACK OR AFRICAN AMERICAN	Yes	NO	YES	TUMOR FREE	Alive	1523	[Not Applicable]	Cyclophosphamide\Doxorubicin\Paclitaxel		Bevacizumab or Placebo	70\70\126\70	NO	112\112\203\112	[Not Available]	NO													[Not Applicable]	2010	50	Tumor resection	[Not Applicable]	Modified Radical Mastectomy	[Not Available]
TCGA-E2-A574	0	1179	0	1179	0	1179	0	1179	0	1179	NO	YES	BRCA.Basal	Pre (<6 months since LMP AND no prior bilateral ovariectomy AND not on estrogen replacement)	BLACK OR AFRICAN AMERICAN	No	YES	YES	TUMOR FREE	Alive	1179	[Not Applicable]	Cytoxan\Adriamycin\Abraxane			64\64\120	NO	106\106\162	[Unknown]	NO				External	Primary Tumor Field	6640	cGy	36	195	NO	246	Complete Response	[Not Applicable]	2011	44	Core needle biopsy	[Not Applicable]	Lumpectomy	[Not Available]
TCGA-E9-A1N8	0	1039	0	1039	0	1039	0	1039	0	1039	YES	NO	BRCA.Basal	Post (prior bilateral ovariectomy OR >12 mo since LMP with no prior hysterectomy)	WHITE	No	NO	YES	TUMOR FREE	Alive	1039	[Not Applicable]	Cyclophosphane\Doxorubicin\5-Fluorouracil			22	NO	107	[Not Available]	NO													[Not Applicable]	2010	48	Tumor resection	[Not Applicable]	[Not Available]	[Not Available]
TCGA-E9-A1N9	0	1101	0	1101	0	1101	0	1101	0	1101	YES	NO	BRCA.Normal	Post (prior bilateral ovariectomy OR >12 mo since LMP with no prior hysterectomy)	WHITE	No	NO	YES	TUMOR FREE	Alive	1101	[Not Applicable]	Doxorubicin	Tamoxifen		14\119	NO	91\[Not Available]	[Not Available]	NO													Infiltrating ductal and lobular carcinoma	2011	58	Tumor resection	[Not Applicable]	[Not Available]	[Not Available]
TCGA-E9-A1NF	1	1072	1	90	1	90	1	1072	1	90	YES	NO	BRCA.LumB	Post (prior bilateral ovariectomy OR >12 mo since LMP with no prior hysterectomy)	WHITE	No	NO	YES	WITH TUMOR	Dead	[Not Available]	1072	Cyclophosphamide\Doxorubicin\5-Fluorouracil\Vinorelbine\Mitomycin	Tamoxifen		21\21\21\91\91\280	NO	63\63\63\178\178\[Not Available]	[Not Available]	Distant Metastasis	Lung	90											Infiltrating ductal and lobular carcinoma	2011	60	Tumor resection	[Not Applicable]	[Not Available]	[Not Available]
TCGA-E9-A1NG	0	786	0	786	0	786	1	786	1	786	YES	NO	BRCA.Normal	Post (prior bilateral ovariectomy OR >12 mo since LMP with no prior hysterectomy)	WHITE	No	NO	YES	TUMOR FREE	Dead	[Not Available]	786		Tamoxifen		34	NO	786	Complete Response	NO													[Not Applicable]	2011	62	Tumor resection	[Not Applicable]	[Not Available]	[Not Available]
TCGA-E9-A1NI	0	300	0	300	0	300	0	300	0	300	YES	NO	BRCA.LumB	Post (prior bilateral ovariectomy OR >12 mo since LMP with no prior hysterectomy)	WHITE	No	NO	YES	TUMOR FREE	Alive	300	[Not Applicable]	Cyclophosphane\Doxorubicin\5-Fluorouracil	Tamoxifen		0\0\0\86	NO	80\80\80[Not Available]	Complete Response	[Not Available]													Infiltrating ductal and lobular carcinoma	2011	51	Tumor resection	[Not Applicable]	[Not Available]	[Not Available]
TCGA-E9-A1QZ	0	755	0	755	0	755	0	755	0	755	YES	NO	BRCA.LumA	Post (prior bilateral ovariectomy OR >12 mo since LMP with no prior hysterectomy)	WHITE	No	NO	NO	TUMOR FREE	Alive	755	[Not Applicable]								NO													[Not Applicable]	2011	61	Tumor resection	[Not Applicable]	[Not Available]	[Not Available]
TCGA-E9-A1R6	0	339	0	339	0	339	0	339	0	339	YES	NO	BRCA.LumA	Post (prior bilateral ovariectomy OR >12 mo since LMP with no prior hysterectomy)	WHITE	No	YES	YES	TUMOR FREE	Alive	339	[Not Applicable]		Tamoxifen		66	YES	[Not Available]	[Not Available]	NO				EXTERNAL BEAM	Primary Tumor Field	4600	cGy	23	96	NO	125	[Not Available]	[Not Applicable]	2010	63	Cytology (e.g. Peritoneal or pleural fluid)	[Not Applicable]	Lumpectomy	[Not Available]
TCGA-E9-A1R7	0	1467	0	1467	0	1467	0	1467	0	1467	YES	NO	BRCA.Normal	Post (prior bilateral ovariectomy OR >12 mo since LMP with no prior hysterectomy)	WHITE	No	YES	YES	TUMOR FREE	Alive	1467	[Not Applicable]		Tamoxifen		53	YES	[Not Available]	[Not Applicable]	NO				EXTERNAL BEAM	Primary Tumor Field	5000	cGy	25	50	NO	76	[Not Available]	[Not Applicable]	2011	64	Cytology (e.g. Peritoneal or pleural fluid)	[Not Applicable]	Lumpectomy	[Not Available]
TCGA-E9-A1RB	0	976	0	976	0	976	1	976	1	976	YES	NO	BRCA.Normal	Pre (<6 months since LMP AND no prior bilateral ovariectomy AND not on estrogen replacement)	WHITE	No	NO	YES	TUMOR FREE	Dead	[Not Available]	976	Cyclophosphamide\5-Fluorouracil\Methotrexate	Tamoxifen		11\11\11\15	NO	107\107\107\[Not Available]	[Not Available]	NO													[Not Applicable]	2011	40	Cytology (e.g. Peritoneal or pleural fluid)	[Not Applicable]	Modified Radical Mastectomy	[Not Available]
TCGA-E9-A1RD	0	34	0	34	0	34	0	34	0	34	YES	NO	BRCA.Normal	Post (prior bilateral ovariectomy OR >12 mo since LMP with no prior hysterectomy)	WHITE	No	NO	YES	TUMOR FREE	Alive	34	[Not Applicable]		Tamoxifen		13	YES	[Not Available]	[Not Available]														[Not Applicable]	2011	67	Cytology (e.g. Peritoneal or pleural fluid)	[Not Applicable]	Modified Radical Mastectomy	[Not Available]
TCGA-E9-A1RH	0	1417	0	1417	0	1417	0	1417	0	1417	YES	NO	BRCA.Normal	Post (prior bilateral ovariectomy OR >12 mo since LMP with no prior hysterectomy)	WHITE	No	YES	YES	TUMOR FREE	Alive	1417	[Not Applicable]	Cyclophosphamide\5-Fluorouracil\Methotrexate			11	NO	214	[Not Available]	NO				EXTERNAL BEAM	Regional site|Primary Tumor Field	4400|60	cGy	22|30	63|63	NO	107|107	[Not Available]|[Not Available]	[Not Applicable]	2011	63	Cytology (e.g. Peritoneal or pleural fluid)	[Not Applicable]	Lumpectomy	[Not Available]
TCGA-E9-A22A	0	1189	0	1189	0	1189	0	1189	0	1189	YES	NO	BRCA.LumB	Post (prior bilateral ovariectomy OR >12 mo since LMP with no prior hysterectomy)	WHITE	No	NO	YES	TUMOR FREE	Alive	1189	[Not Applicable]		Tamoxifen		111	YES	[Not Available]	[Not Available]	NO													[Not Applicable]	2011	74	Tumor resection	[Not Applicable]	[Not Available]	[Not Available]
TCGA-E9-A22D	0	1248	0	1248	0	1248	0	1248	0	1248	YES	NO	BRCA.LumB	Pre (<6 months since LMP AND no prior bilateral ovariectomy AND not on estrogen replacement)	WHITE	No	NO	YES	TUMOR FREE	Alive	1248	[Not Applicable]	Cyclophosphane\Doxorubicin\5-Fluorouracil	Tamoxifen		16\16\16\193	NO	189\189\189\[Not Available]	[Not Available]	NO													[Not Applicable]	2011	38	Tumor resection	[Not Applicable]	Modified Radical Mastectomy	[Not Available]
TCGA-E9-A22G	0	1239	0	1239	0	1239	0	1239	0	1239	YES	NO	BRCA.Basal	Post (prior bilateral ovariectomy OR >12 mo since LMP with no prior hysterectomy)	WHITE	No	NO	YES	TUMOR FREE	Alive	1239	[Not Applicable]	Cyclophosphane\Doxorubicin			31\14	NO	170\136	[Not Available]	NO													[Not Applicable]	2011	47	Tumor resection	[Not Applicable]	[Not Available]	[Not Available]
TCGA-E9-A243	0	612	1	305	1	305	0	612	1	305	YES	NO	BRCA.Basal	Peri (6-12 months since last menstrual period)	WHITE	No	YES	YES	WITH TUMOR	Alive	612	[Not Applicable]	Cyclophosphamide\Methotrexate\5-Fluorouracil\Vincristine			53\53\53\53	NO	235\235\235\235	[Not Available]	Distant Metastasis	Bone	305	305	EXTERNAL BEAM	Primary Tumor Field|Regional site	4500|40	cGy	25|[Not Available]	119|119	NO	151|151	[Not Available]|Complete Response	[Not Applicable]	2011	52	Cytology (e.g. Peritoneal or pleural fluid)	[Not Applicable]	Lumpectomy	[Not Available]
TCGA-E9-A244	0	21	0	21	0	21	0	21	0	21	YES	NO	BRCA.Basal	Post (prior bilateral ovariectomy OR >12 mo since LMP with no prior hysterectomy)	WHITE	No	NO	YES	TUMOR FREE	Alive	21	[Not Applicable]	Cyclophosphamide\Doxorubicin			16\16	NO	16\16	[Not Available]														[Not Applicable]	2011	54	Cytology (e.g. Peritoneal or pleural fluid)	[Not Applicable]	Lumpectomy	[Not Available]
TCGA-E9-A248	0	59	0	59	0	59	0	59	0	59	YES	NO	BRCA.Her2	Peri (6-12 months since last menstrual period)	WHITE	No	NO	YES	TUMOR FREE	Alive	59	[Not Applicable]	Cyclophosphamide\Doxorubicin			16	NO	59	[Not Available]														[Not Applicable]	2011	51	Cytology (e.g. Peritoneal or pleural fluid)	[Not Applicable]	Lumpectomy	[Not Available]
TCGA-E9-A249	0	217	0	217	0	217	0	217	0	217	YES	NO	BRCA.LumB	Pre (<6 months since LMP AND no prior bilateral ovariectomy AND not on estrogen replacement)	WHITE	No	YES	YES	TUMOR FREE	Alive	217	[Not Applicable]	Cyclophosphamide\Doxorubicin	Tamoxifen		28\28\28	NO	100\100\[Not Available]	[Not Available]	NO				EXTERNAL BEAM	Regional site	13500	cGy	[Not Available]	128	NO	155	[Not Available]	[Not Applicable]	2011	45	Cytology (e.g. Peritoneal or pleural fluid)	[Not Applicable]	Lumpectomy	[Not Available]
TCGA-E9-A295	0	375	0	375	0	375	0	375	0	375	YES	NO	BRCA.LumA	Post (prior bilateral ovariectomy OR >12 mo since LMP with no prior hysterectomy)	WHITE	No	YES	YES	TUMOR FREE	Alive	375	[Not Applicable]		Tamoxifen		152	YES	[Not Available]	[Not Applicable]	NO				External	Regional site	130	Gy	65	46	NO	74	Complete Response	[Not Applicable]	2011	71	Tumor resection	[Not Applicable]	Modified Radical Mastectomy	[Not Available]
TCGA-E9-A2JT	0	288	0	288	0	288	0	288	0	288	YES	NO	BRCA.LumA	Post (prior bilateral ovariectomy OR >12 mo since LMP with no prior hysterectomy)	WHITE	No	YES	YES	TUMOR FREE	Alive	288	[Not Applicable]		Tamoxifen		27	YES	[Not Available]	[Not Applicable]	NO				External	Primary Tumor Field	46	Gy	23	58	NO	87	Complete Response	[Not Applicable]	2011	63	Cytology (e.g. Peritoneal or pleural fluid)	[Not Applicable]	Lumpectomy	[Not Available]
TCGA-E9-A3HO	0	1158	0	1158	0	1158	0	1158	0	1158	YES	NO	BRCA.LumB	Pre (<6 months since LMP AND no prior bilateral ovariectomy AND not on estrogen replacement)	WHITE	No	NO	YES	TUMOR FREE	Alive	1158	[Not Applicable]	Cyclophosphamide\Methotrexate\5-Fluorouracil	Tamoxifen		26\26\26\28	NO	26\26\26\[Not Available]	Complete Response	NO													[Not Applicable]	2011	49	Cytology (e.g. Peritoneal or pleural fluid)	[Not Applicable]	Modified Radical Mastectomy	[Not Available]
TCGA-E9-A3QA	0	918	0	918	0	918	0	918	0	918	YES	NO	BRCA.Basal	Pre (<6 months since LMP AND no prior bilateral ovariectomy AND not on estrogen replacement)	WHITE	No	NO	NO	TUMOR FREE	Alive	918	[Not Applicable]								NO													[Not Applicable]	2011	33	Tumor resection	[Not Applicable]	[Not Available]	[Not Available]
TCGA-E9-A5UO	0	785	0	785	0	785	0	785	0	785	YES	NO	BRCA.LumB	Pre (<6 months since LMP AND no prior bilateral ovariectomy AND not on estrogen replacement)	WHITE	No	NO	NO	TUMOR FREE	Alive	785	[Not Applicable]								NO													[Not Applicable]	2012	41	Fine needle aspiration biopsy	[Not Applicable]	Other	Partial mastectomy
TCGA-E9-A5UP	0	803	0	803	0	803	0	803	0	803	YES	NO	BRCA.LumA	Post (prior bilateral ovariectomy OR >12 mo since LMP with no prior hysterectomy)	WHITE	No	YES	YES	TUMOR FREE	Alive	803	[Not Applicable]		Tamoxifen		8	YES	[Not Available]	[Not Applicable]	NO				External	Primary Tumor Field|Regional site|Regional site|Regional site|Regional site	46|44|40|33|30	Gy	[Not Available]	44|44|44|80|80	NO	78|78|78|101|101	Complete Response	Infiltrating papillary adenocarcinoma	2012	63	Tumor resection	[Not Applicable]	[Not Available]	[Not Available]
TCGA-EW-A1OW	0	694	0	694	0	694	0	694	0	694	NO	YES	BRCA.Basal	Post (prior bilateral ovariectomy OR >12 mo since LMP with no prior hysterectomy)	BLACK OR AFRICAN AMERICAN	No	YES	YES	TUMOR FREE	Alive	694	[Not Applicable]	Cyclophosphamide\Epirubicin\Fluorouracil\Taxotere			108	NO	213	[Not Available]					EXTERNAL BEAM	Primary Tumor Field	6000	cGy	[Not Available]	294	NO	338	[Not Available]	[Not Applicable]	2009	58	Core needle biopsy	[Not Applicable]	Lumpectomy	[Not Available]
TCGA-EW-A1OX	0	911	0	911	0	911	0	911	0	911	NO	YES	BRCA.LumB	Pre (<6 months since LMP AND no prior bilateral ovariectomy AND not on estrogen replacement)	WHITE	No	YES	YES	TUMOR FREE	Alive	911	[Not Applicable]	Cytoxan\Taxotere	Tamoxifen		120\120\227	NO	198\198\[Not Available]	[Not Available]					EXTERNAL BEAM	Primary Tumor Field	6000	cGy	[Not Available]	211	NO	253	[Not Available]	[Not Applicable]	2009	43	Core needle biopsy	[Not Applicable]	Lumpectomy	[Not Available]
TCGA-EW-A1OY	0	908	0	908	0	908	0	908	0	908	NO	YES	BRCA.LumB	Post (prior bilateral ovariectomy OR >12 mo since LMP with no prior hysterectomy)	WHITE	No	YES	YES	TUMOR FREE	Alive	908	[Not Applicable]	Cyclophosphamide\Doxorubicin\Paclitaxel	Femara		109\109\180\478	NO	161\161\308\[Not Available]	[Unknown]					EXTERNAL BEAM	Primary Tumor Field	[Not Available]	[Not Available]	29	341	NO	376	[Not Available]	[Not Applicable]	2009	63	Core needle biopsy	[Not Applicable]	Lumpectomy	[Not Available]
TCGA-EW-A1OZ	0	1229	0	1229	0	1229	0	1229	0	1229	NO	YES	BRCA.LumB	Post (prior bilateral ovariectomy OR >12 mo since LMP with no prior hysterectomy)	BLACK OR AFRICAN AMERICAN	No	NO	YES	TUMOR FREE	Alive	1229	[Not Applicable]	Carboplatin\Docetaxel\Paclitaxel	\Aromasin	Trastuzumab	144\144\256\301\144	NO	228\186\291\[Not Available]\487	[Not Available]														[Not Applicable]	2008	56	Core needle biopsy	[Not Applicable]	Other	total mastectomy
TCGA-EW-A1P3	0	1611	0	1611	0	1611	0	1611	0	1611	NO	YES	BRCA.LumA	Pre (<6 months since LMP AND no prior bilateral ovariectomy AND not on estrogen replacement)	WHITE	Yes	NO	YES	TUMOR FREE	Alive	1611	[Not Applicable]	Cyclophosphamide\Epirubicin\Fluorouracil\Paclitaxel	Tamoxifen\Femara		105\105\105\167\261\1181	NO	147\147\147\233\1175\[Not Available]	[Unknown]	NO													[Not Applicable]	2008	48	Core needle biopsy	[Not Applicable]	Simple Mastectomy	[Not Available]
TCGA-EW-A1P4	0	907	0	907	0	907	0	907	0	907	NO	YES	BRCA.Basal	Pre (<6 months since LMP AND no prior bilateral ovariectomy AND not on estrogen replacement)	WHITE	No	YES	YES	TUMOR FREE	Alive	907	[Not Applicable]	Cyclophosphamide\Docetaxel			73\73	NO	144\144	[Not Available]					EXTERNAL BEAM	Primary Tumor Field	15900	cGy	[Not Available]	208	NO	263	[Not Available]	[Not Applicable]	2009	43	Core needle biopsy	[Not Applicable]	Simple Mastectomy	[Not Available]
TCGA-EW-A1P7	0	915	1	729	1	729	0	915	1	729	NO	YES	BRCA.Normal	Post (prior bilateral ovariectomy OR >12 mo since LMP with no prior hysterectomy)	WHITE	No	NO	YES	WITH TUMOR	Alive	915	[Not Applicable]	Carboplatin\Taxol			93\93	YES	[Not Available]\[Not Available]	[Not Available]	Distant Metastasis	mediastinal lymph nodes	729	793										[Not Applicable]	2009	59	Core needle biopsy	[Not Applicable]	Lumpectomy	[Not Available]
TCGA-EW-A2FW	0	672	0	672	0	672	0	672	0	672	NO	YES	BRCA.LumB	Post (prior bilateral ovariectomy OR >12 mo since LMP with no prior hysterectomy)	WHITE	No	YES	YES	TUMOR FREE	Alive	672	[Not Applicable]	Cyclophosphamide\Epirubicin\Fluorouracil\Docetaxel	Exemestane		112\112\112\175\0	NO	154\154\154\217\[Not Available]	[Unknown]	NO				EXTERNAL BEAM	Primary Tumor Field	6400	cGy	30	279	NO	329	[Not Available]	invasive papillary carcinoma	2011	52	Core needle biopsy	[Not Applicable]	Lumpectomy	[Not Available]
TCGA-EW-A423	0	533	0	533	0	533	0	533	0	533	YES	NO	BRCA.LumA	Post (prior bilateral ovariectomy OR >12 mo since LMP with no prior hysterectomy)	WHITE	No	YES	[Discrepancy]	TUMOR FREE	Alive	533	[Not Applicable]		Anastrozole		205	YES	[Not Available]	[Not Applicable]	NO				External	Primary Tumor Field	[Not Available]	[Not Available]	[Not Available]	52	NO	162	Complete Response	[Not Applicable]	2012	75	Core needle biopsy	[Not Applicable]	Lumpectomy	[Not Available]
TCGA-EW-A6SB	0	760	0	760	0	760	0	760	0	760	[Not Available]	[Not Available]	BRCA.Basal	[Not Available]	BLACK OR AFRICAN AMERICAN	No	YES	YES	TUMOR FREE	Alive	760	[Not Applicable]																					[Not Applicable]	2012	62	Core needle biopsy	[Not Applicable]	Modified Radical Mastectomy	[Not Available]
TCGA-EW-A6SC	0	952	0	952	0	952	0	952	0	952	[Not Available]	[Not Available]	BRCA.LumA	[Not Available]	BLACK OR AFRICAN AMERICAN	No	YES	YES	TUMOR FREE	Alive	952	[Not Applicable]		aromatase exemestane		114	YES	[Not Available]	[Not Available]	NO				External	Primary Tumor Field	38.5	[Not Available]	10	162	NO	169	[Not Available]	[Not Applicable]	2012	60	Core needle biopsy	[Not Applicable]	Lumpectomy	[Not Available]
TCGA-GM-A2DB	0	2406	0	2406	0	2406	0	2406	0	2406	NO	YES	BRCA.Her2	Post (prior bilateral ovariectomy OR >12 mo since LMP with no prior hysterectomy)	WHITE	No	YES	YES	TUMOR FREE	Alive	2406	[Not Applicable]	Cytoxan\Epirubicin\Fluorouracil\Taxol			181\181\181\91	NO	248\248\248\167	Complete Response	NO				External	Primary Tumor Field	[Not Available]	[Not Available]	[Not Available]	271	NO	317	Complete Response	[Not Applicable]	2006	62	Core needle biopsy	[Not Applicable]	Lumpectomy	[Not Available]
TCGA-GM-A2DM	0	3226	0	3226	0	3226	0	3226	0	3226	NO	YES	BRCA.LumA	Post (prior bilateral ovariectomy OR >12 mo since LMP with no prior hysterectomy)	WHITE	No	YES	YES	TUMOR FREE	Alive	3226	[Not Applicable]	Taxol\Cytoxan\Epirubicin\Fluorouracil	Arimidex		81\176\176\176\279	NO	169\218\218\218\772	Complete Response	NO				External	Primary Tumor Field	52	Gy	26	237	NO	273	Complete Response	[Not Applicable]	2004	57	Core needle biopsy	[Not Applicable]	Lumpectomy	[Not Available]
TCGA-GM-A2DN	0	3091	0	3091	0	3091	0	3091	0	3091	NO	YES	BRCA.LumA	Post (prior bilateral ovariectomy OR >12 mo since LMP with no prior hysterectomy)	WHITE	No	NO	YES	TUMOR FREE	Alive	3091	[Not Applicable]	Taxol\Cytoxan\Fluorouracil\Epirubicin	Arimidex		167\251\251\251\335	NO	244\314\314\314\1063	Complete Response	NO													[Not Applicable]	2004	58	Core needle biopsy	[Not Applicable]	Modified Radical Mastectomy	[Not Available]
TCGA-GM-A3NW	0	3361	0	3361	0	3361	0	3361	0	3361	NO	YES	BRCA.LumA	Post (prior bilateral ovariectomy OR >12 mo since LMP with no prior hysterectomy)	WHITE	No	NO	YES	TUMOR FREE	Alive	3361	[Not Applicable]	Cytoxan\Epirubicin\Fluorouracil	Arimidex		65\65\65\205	NO	181\181\181\2055	Stable Disease	NO													[Not Applicable]	2003	63	Core needle biopsy	[Not Applicable]	Simple Mastectomy	[Not Available]
TCGA-GM-A3XL	0	2108	0	2108	0	2108	0	2108	0	2108	NO	YES	BRCA.Basal	Post (prior bilateral ovariectomy OR >12 mo since LMP with no prior hysterectomy)	BLACK OR AFRICAN AMERICAN	No	YES	YES	TUMOR FREE	Alive	2108	[Not Applicable]	Cytoxan\Adriamycin\Fluorouracil\Paclitaxel			100\100\100\191	NO	163\163\163\248	Complete Response	NO				External	Primary Tumor Field	60	Gy	30	274	NO	315	Complete Response	[Not Applicable]	2007	49	Core needle biopsy	[Not Applicable]	Lumpectomy	[Not Available]
TCGA-HN-A2NL	0	79	0	79	0	79	0	79	0	79	NO	YES	BRCA.Basal	Post (prior bilateral ovariectomy OR >12 mo since LMP with no prior hysterectomy)	[Not Evaluated]	No	NO	YES	TUMOR FREE	Alive	79	[Not Applicable]	Cyclophosphamide\Doxorubicin			59	[Not Available]	[Not Available]	[Unknown]	NO													[Not Applicable]		56	Tumor resection	[Not Applicable]	Simple Mastectomy	[Not Available]
TCGA-JL-A3YX	0	352	0	352	0	352	0	352	0	352	YES	NO	BRCA.LumA	Post (prior bilateral ovariectomy OR >12 mo since LMP with no prior hysterectomy)	ASIAN	No	NO	NO	[Unknown]	Alive	352	[Not Applicable]																					[Not Applicable]	2011	46	Tumor resection	[Not Applicable]	Modified Radical Mastectomy	[Not Available]
TCGA-LL-A442	0	889	0	889	0	889	0	889	0	889	YES	NO	BRCA.LumA	Post (prior bilateral ovariectomy OR >12 mo since LMP with no prior hysterectomy)	BLACK OR AFRICAN AMERICAN	Yes	NO	YES	TUMOR FREE	Alive	889	[Not Applicable]		Arimidex		111	YES	[Not Available]	[Not Applicable]	NO													[Not Applicable]	2012	56	Core needle biopsy	[Not Applicable]	Simple Mastectomy	[Not Available]
TCGA-LL-A50Y	0	762	0	762	0	762	0	762	0	762	YES	NO	BRCA.LumA	Post (prior bilateral ovariectomy OR >12 mo since LMP with no prior hysterectomy)	WHITE	Yes	NO	YES	TUMOR FREE	Alive	762	[Not Applicable]		ARIMIDEX		54	NO	608	Complete Response	NO													[Not Applicable]	2012	84	Core needle biopsy	[Not Applicable]	Modified Radical Mastectomy	[Not Available]
TCGA-LL-A5YN	0	447	0	447	0	447	0	447	0	447	YES	NO	BRCA.LumA	Post (prior bilateral ovariectomy OR >12 mo since LMP with no prior hysterectomy)	BLACK OR AFRICAN AMERICAN	No	YES	YES	TUMOR FREE	Alive	447	[Not Applicable]	Carboplatin\Docetaxel	tamoxifen citrate	Trastuzumab	55\55\229\55	NO	166\166\[Not Available]\421	[Unknown]	NO				External	Primary Tumor Field	54.72	Gy	22	194	NO	224	[Unknown]	[Not Applicable]	2013	46	Core needle biopsy	[Not Applicable]	Lumpectomy	[Not Available]
TCGA-LL-A6FP	0	677	0	677	0	677	0	262	0	262	YES	NO	BRCA.LumA	Post (prior bilateral ovariectomy OR >12 mo since LMP with no prior hysterectomy)	WHITE	No	NO	YES	[Unknown]	Alive	0	[Not Applicable]		Arimidex\Tamoxifen		0	YES	[Not Available]	[Not Applicable]	NO				External	Primary Tumor Field	54.72	Gy	22	230	NO	262	[Unknown]	[Not Applicable]	2012	90	Core needle biopsy	[Not Applicable]	Simple Mastectomy	[Not Available]
TCGA-LL-A6FR	0	489	0	489	0	489	0	489	0	489	YES	NO	BRCA.Basal	Post (prior bilateral ovariectomy OR >12 mo since LMP with no prior hysterectomy)	BLACK OR AFRICAN AMERICAN	No	YES	YES	[Unknown]	Alive	489	[Not Applicable]	CYTOXAN\Adriamycin\TAXOL		HERCEPTIN	62\62\118\118	NO	104\104\195\489	[Unknown]	NO													[Not Applicable]	2013	50	Core needle biopsy	[Not Applicable]	Lumpectomy	[Not Available]
TCGA-LL-A8F5	0	596	0	596	0	596	0	596	0	596	YES	NO	BRCA.Basal	Post (prior bilateral ovariectomy OR >12 mo since LMP with no prior hysterectomy)	BLACK OR AFRICAN AMERICAN	No	YES	YES	TUMOR FREE	Alive	596	[Not Applicable]	cyclophosphamide\doxorubicin HCL\paclitaxel	ARIMIDEX		112\112\175\315	NO	154\154\259\[Not Available]	[Unknown]	NO				External	Primary Tumor Field	54.72	Gy	22	282	NO	316	Complete Response	[Not Applicable]	2013	61	Core needle biopsy	[Not Applicable]	Lumpectomy	[Not Available]
TCGA-OL-A5D6	0	1104	0	1104	0	1104	1	1104	1	1104	NO	YES	BRCA.Normal	Post (prior bilateral ovariectomy OR >12 mo since LMP with no prior hysterectomy)	BLACK OR AFRICAN AMERICAN	No	NO	YES	TUMOR FREE	Dead	[Not Available]	1104								NO													[Not Applicable]	2009	71	Fine needle aspiration biopsy	[Not Applicable]	Simple Mastectomy	[Not Available]
TCGA-OL-A5D7	0	1780	0	1780	0	1780	0	1780	0	1780	NO	YES	BRCA.Basal	Post (prior bilateral ovariectomy OR >12 mo since LMP with no prior hysterectomy)	BLACK OR AFRICAN AMERICAN	No	YES	YES	TUMOR FREE	Alive	1780	[Not Applicable]	Cytoxan\Taxotere			41\41	NO	104\104	Complete Response	NO				External	Primary Tumor Field	5040	cGy	[Not Available]	134	NO	550	Complete Response	[Not Applicable]	2009	70	Core needle biopsy	[Not Applicable]	Lumpectomy	[Not Available]
TCGA-OL-A5DA	0	1783	0	1783	0	1783	0	1783	0	1783	NO	YES	BRCA.LumA	Post (prior bilateral ovariectomy OR >12 mo since LMP with no prior hysterectomy)	WHITE	No	NO	NO	TUMOR FREE	Alive	1783	[Not Applicable]								NO													[Not Applicable]	2009	61	Other method, specify:	Ultrasound-guided mammotome biopsy	Other	partial mastectomy
TCGA-OL-A66K	0	1275	0	1275	0	1275	1	1275	1	1275	NO	YES	BRCA.LumA	Post (prior bilateral ovariectomy OR >12 mo since LMP with no prior hysterectomy)	WHITE	No	NO	NO	TUMOR FREE	Dead	[Not Available]	1275								NO													[Not Applicable]	2010	72	Core needle biopsy	[Not Applicable]	Simple Mastectomy	[Not Available]
TCGA-OL-A66P	0	428	0	428	0	428	0	428	0	428	NO	YES	BRCA.Her2	[Not Available]	BLACK OR AFRICAN AMERICAN	No	NO	YES	TUMOR FREE	Alive	428	[Not Applicable]	Cytoxan\Taxotere			71\71	NO	162\162	Complete Response	NO													[Not Applicable]	2013	75	Core needle biopsy	[Not Applicable]	Simple Mastectomy	[Not Available]
TCGA-OL-A6VQ	0	600	0	600	0	600	0	600	0	600	NO	YES	BRCA.LumA	Pre (<6 months since LMP AND no prior bilateral ovariectomy AND not on estrogen replacement)	WHITE	No	NO	NO	TUMOR FREE	Alive	600	[Not Applicable]								NO													[Not Applicable]	2012	49	[Not Available]	[Not Applicable]	Lumpectomy	[Not Available]
TCGA-PE-A5DD	0	1953	0	1953	0	1953	0	1953	0	1953	NO	YES	BRCA.LumA	Post (prior bilateral ovariectomy OR >12 mo since LMP with no prior hysterectomy)	ASIAN	No	YES	YES	TUMOR FREE	Alive	1953	[Not Applicable]	[Not Available]	Femara		38\191	NO	[Not Available]\[Not Available]	Complete Response	NO				External	Primary Tumor Field	[Not Available]	[Not Available]	[Not Available]	130	NO	160	Complete Response	[Not Applicable]	2006	64	Incisional Biopsy	[Not Applicable]	Other	Reexc of biopsy site for gross/micro residual disease
TCGA-PE-A5DE	0	2645	NA	NA	0	2645	0	2645	0	2645	NO	YES	BRCA.LumA	Pre (<6 months since LMP AND no prior bilateral ovariectomy AND not on estrogen replacement)	WHITE	No	YES	YES	TUMOR FREE	Alive	2645	[Not Applicable]	Cytoxan\Taxotere	Tamoxifen		42\42\182	NO	105\105\[Not Available]	Complete Response	NO				External	Primary Tumor Field	4600	cGy	32	124	NO	167	Complete Response	[Not Applicable]	2007	41	Core needle biopsy	[Not Applicable]	Other	Partial Mastectomy
TCGA-S3-A6ZF	0	572	0	572	0	572	0	572	0	572	YES	NO	BRCA.LumB	Post (prior bilateral ovariectomy OR >12 mo since LMP with no prior hysterectomy)	BLACK OR AFRICAN AMERICAN	No	NO	YES	TUMOR FREE	Alive	572	[Not Applicable]	Cytoxan\taxotere	LETROZOLE\ANASTROZOLE	Trastuzumab	65\65\191\278\65	NO	170\170\278\[Not Available]\429	Complete Response	NO													[Not Applicable]	2013	64	Fine needle aspiration biopsy	[Not Applicable]	Simple Mastectomy	[Not Available]
TCGA-S3-AA10	0	586	0	586	0	586	0	586	0	586	YES	NO	BRCA.Basal	Post (prior bilateral ovariectomy OR >12 mo since LMP with no prior hysterectomy)	BLACK OR AFRICAN AMERICAN	No	NO	YES	TUMOR FREE	Alive	586	[Not Applicable]	CYTOXAN\TAXOTERE	ANASTROZOLE		75\75\265	NO	199\199\[Not Available]	Complete Response	NO													[Not Applicable]	2013	65	Fine needle aspiration biopsy	[Not Applicable]	Simple Mastectomy	[Not Available]
TCGA-S3-AA11	0	421	0	421	0	421	0	421	0	421	YES	NO	BRCA.LumA	Post (prior bilateral ovariectomy OR >12 mo since LMP with no prior hysterectomy)	BLACK OR AFRICAN AMERICAN	No	YES	YES	TUMOR FREE	Alive	421	[Not Applicable]		LETROZOLE\EXEMESTANE\ANASTROZOLE		53\169\309	NO	169\309\[Not Available]	Complete Response	NO				External	Primary Tumor Field	60	Gy	30	77	NO	123	Complete Response	[Not Applicable]	2013	67	Core needle biopsy	[Not Applicable]	Lumpectomy	[Not Available]
TCGA-UL-AAZ6	0	518	NA	NA	0	518	0	518	0	518	YES	NO	BRCA.LumA	Post (prior bilateral ovariectomy OR >12 mo since LMP with no prior hysterectomy)	BLACK OR AFRICAN AMERICAN	No	NO	YES	TUMOR FREE	Alive	518	[Not Applicable]			Herceptin	122	YES	[Not Available]	[Not Applicable]	YES													[Not Applicable]	2013	73	[Not Available]	[Not Applicable]	[Not Available]	[Not Available]
TCGA-W8-A86G	0	347	0	347	0	347	0	347	0	347	YES	NO	BRCA.LumA	Post (prior bilateral ovariectomy OR >12 mo since LMP with no prior hysterectomy)	WHITE	Yes	NO	YES	TUMOR FREE	Alive	347	[Not Applicable]		Arimidex		161	YES	[Not Available]	[Not Available]	NO													[Not Applicable]	2013	66	Core needle biopsy	[Not Applicable]	Lumpectomy	[Not Available]
TCGA-3C-AALK	0	1448	NA	NA	0	1448	0	1448	0	1448	NO	YES	BRCA.LumA	[Unknown]	BLACK OR AFRICAN AMERICAN	No	NO	YES	TUMOR FREE	Alive	1448	[Not Applicable]	Carboplatin|Docetaxel	Trastuzumab		371|371|371	NO	528|528|829	[Unknown]	NO													[Not Applicable]	2011	52	Core needle biopsy	[Not Applicable]	Simple Mastectomy	[Not Available]
TCGA-A1-A0SB	0	259	0	259	0	259	0	259	0	259	NO	YES	BRCA.Normal	Post (prior bilateral ovariectomy OR >12 mo since LMP with no prior hysterectomy)	WHITE	No	NO	[Not Available]	TUMOR FREE	Alive	259	[Not Applicable]																					Adenoid Cystic Carcinoma	2008	70	Fine needle aspiration biopsy	[Not Applicable]	Lumpectomy	[Not Available]
TCGA-A1-A0SE	0	1321	0	1321	0	1321	0	1321	0	1321	NO	YES	BRCA.LumA	Pre (<6 months since LMP AND no prior bilateral ovariectomy AND not on estrogen replacement)	WHITE	No	NO	[Not Available]	TUMOR FREE	Alive	1321	[Not Applicable]																					invasive ductal and lobular carcinoma	2005	56	Core needle biopsy	[Not Applicable]	Modified Radical Mastectomy	[Not Available]
TCGA-A2-A04N	0	4354	0	4354	0	4354	0	4354	0	4354	NO	YES	BRCA.LumA	Post (prior bilateral ovariectomy OR >12 mo since LMP with no prior hysterectomy)	WHITE	No	YES	YES	TUMOR FREE	Alive	4354	[Not Applicable]	Adriamycin|Cytoxan|	Arimidex		42|42|308	NO	107|107|2121	[Not Available]	NO				EXTERNAL BEAM	Primary Tumor Field	6000	cGy	30	143	NO	191	[Not Available]	[Not Applicable]	2002	66	Fine needle aspiration biopsy	[Not Applicable]	Lumpectomy	[Not Available]
TCGA-A2-A04Q	0	2385	0	2385	0	2385	0	2385	0	2385	NO	YES	BRCA.Basal	Post (prior bilateral ovariectomy OR >12 mo since LMP with no prior hysterectomy)	WHITE	No	NO	YES	[Unknown]	Alive	2385	[Not Applicable]	ADRIAMYCIN|CYTOXAN			23|43	NO	85|85	[Not Available]	[Unknown]													[Not Applicable]	2004	48	Other method, specify:	SKIN BIOPSY	Simple Mastectomy	[Not Available]
TCGA-A2-A04R	0	3709	0	3709	0	3709	0	3709	0	3709	NO	YES	BRCA.LumB	Pre (<6 months since LMP AND no prior bilateral ovariectomy AND not on estrogen replacement)	BLACK OR AFRICAN AMERICAN	No	YES	YES	TUMOR FREE	Alive	3709	[Not Applicable]	Adriamycin|CYTOXAN|TAXOL	Anastrozole|Tamoxifen		119|119|45|910|399	NO	184|184|45|[Not Available]|909	[Not Available]	NO				EXTERNAL BEAM	Primary Tumor Field	[Not Available]	cGy	[Not Available]	300	NO	342	[Not Available]	[Not Applicable]	2004	36	Core needle biopsy	[Not Applicable]	Lumpectomy	[Not Available]
TCGA-A2-A0CP	0	2813	0	2813	0	2813	0	2813	0	2813	NO	YES	BRCA.LumA	Post (prior bilateral ovariectomy OR >12 mo since LMP with no prior hysterectomy)	WHITE	No	YES	YES	TUMOR FREE	Alive	2813	[Not Applicable]	Adriamycin|Cytoxan|	Anastrozole		70|70|206	NO	134|134|2043	[Not Available]					EXTERNAL BEAM	Primary Tumor Field	6040	cGy	33	163	NO	210	[Not Available]	[Not Applicable]	2003	60	Core needle biopsy	[Not Applicable]	Lumpectomy	[Not Available]
TCGA-A2-A0CQ	0	2695	0	2695	0	2695	0	2695	0	2695	NO	YES	BRCA.LumA	Post (prior bilateral ovariectomy OR >12 mo since LMP with no prior hysterectomy)	BLACK OR AFRICAN AMERICAN	No	YES	YES	TUMOR FREE	Alive	2695	[Not Applicable]	Adriamycin|Cytoxan	Arimidex		99|99|201	NO	162|162|[Not Available]	[Not Available]					EXTERNAL BEAM	Primary Tumor Field	6040	cGy	33	188	NO	236	[Not Available]	[Not Applicable]	2003	62	Core needle biopsy	[Not Applicable]	Lumpectomy	[Not Available]
TCGA-A2-A0D3	0	1873	0	1873	0	1873	0	1873	0	1873	NO	YES	BRCA.LumA	Post (prior bilateral ovariectomy OR >12 mo since LMP with no prior hysterectomy)	WHITE	No	NO	YES	TUMOR FREE	Alive	1873	[Not Applicable]	Carboplatin|Docetaxel	Tamoxifen	Herceptin	69|69|195|69	NO	173|173|[Not Available]|196	[Not Available]	NO													[Not Applicable]	2008	42	Core needle biopsy	[Not Applicable]	Simple Mastectomy	[Not Available]
TCGA-A2-A0EM	0	3094	0	3094	0	3094	0	3094	0	3094	NO	YES	BRCA.LumA	Post (prior bilateral ovariectomy OR >12 mo since LMP with no prior hysterectomy)	WHITE	No	YES	YES	TUMOR FREE	Alive	3094	[Not Applicable]		Tamoxifen		75	NO	[Not Available]	[Not Available]					EXTERNAL BEAM	Primary Tumor Field	6060	cGy	33	72	NO	119	[Not Available]	[Not Applicable]	2002	73	Core needle biopsy	[Not Applicable]	Lumpectomy	[Not Available]
TCGA-A2-A0EO	0	2442	NA	NA	0	2442	0	2442	0	2442	NO	YES	BRCA.LumA	Peri (6-12 months since last menstrual period)	WHITE	No	YES	YES	TUMOR FREE	Alive	2442	[Not Applicable]		Exemestane|Tamoxifen		876|158	YES	[Not Available]|876	[Not Available]					EXTERNAL BEAM	Primary Tumor Field	6040	cGy	33	91	NO	137	[Not Available]	[Not Applicable]	2003	54	Core needle biopsy	[Not Applicable]	Lumpectomy	[Not Available]
TCGA-A2-A0EP	0	3603	0	3603	0	3603	0	3603	0	3603	NO	YES	BRCA.LumA	Post (prior bilateral ovariectomy OR >12 mo since LMP with no prior hysterectomy)	WHITE	No	NO	YES	TUMOR FREE	Alive	3603	[Not Applicable]	Adriamycin|Cyclophosphamide|Paclitaxel	Arimidex|Arimidex		92|169|222|1958	NO	141|141|195|1781|2561	Complete Response	NO													[Not Applicable]	2004	56	Core needle biopsy	[Not Applicable]	Simple Mastectomy	[Not Available]
TCGA-A2-A0EU	0	1043	0	1043	0	1043	0	1043	0	1043	NO	YES	BRCA.LumA	Post (prior bilateral ovariectomy OR >12 mo since LMP with no prior hysterectomy)	WHITE	No	YES	NO	TUMOR FREE	Alive	1043	[Not Applicable]												EXTERNAL BEAM	Primary Tumor Field	6040	cGy	33	116	NO	193	[Not Available]	[Not Applicable]	2008	79	Core needle biopsy	[Not Applicable]	Lumpectomy	[Not Available]
TCGA-A2-A0EV	0	968	0	968	0	968	0	968	0	968	NO	YES	BRCA.LumA	Post (prior bilateral ovariectomy OR >12 mo since LMP with no prior hysterectomy)	WHITE	No	NO	NO	TUMOR FREE	Alive	968	[Not Applicable]																					[Not Applicable]	2008	80	Core needle biopsy	[Not Applicable]	Lumpectomy	[Not Available]
TCGA-A2-A0SX	0	1534	1	1239	1	1239	0	1534	1	1239	NO	YES	BRCA.Basal	Pre (<6 months since LMP AND no prior bilateral ovariectomy AND not on estrogen replacement)	WHITE	No	YES	YES	WITH TUMOR	Alive	1534	[Not Applicable]	Adriamycin|Carboplatin|Cytoxan|Gemcitabine|Xeloda			62|1289|62|1289|1429	NO	132|1359|132|1359|[Not Available]	[Not Available]	YES		1239	1239	EXTERNAL BEAM	Primary Tumor Field	[Not Available]	cGy	[Not Available]	[Not Available]	NO	213	[Not Available]	[Not Applicable]	2007	48	Core needle biopsy	[Not Applicable]	Lumpectomy	[Not Available]
TCGA-A2-A0YF	0	1535	0	1535	0	1535	0	1535	0	1535	NO	YES	BRCA.LumA	Post (prior bilateral ovariectomy OR >12 mo since LMP with no prior hysterectomy)	BLACK OR AFRICAN AMERICAN	No	NO	YES	TUMOR FREE	Alive	1535	[Not Applicable]		Arimidex		[Not Available]	YES	[Not Available]	[Not Available]	NO													[Not Applicable]	2009	67	Core needle biopsy	[Not Applicable]	Simple Mastectomy	[Not Available]
TCGA-A2-A0YI	0	1505	0	1505	0	1505	0	1505	0	1505	NO	YES	BRCA.LumA	Post (prior bilateral ovariectomy OR >12 mo since LMP with no prior hysterectomy)	WHITE	No	YES	YES	TUMOR FREE	Alive	1505	[Not Applicable]		Femara		[Not Available]	NO	[Not Available]	[Not Available]	NO				EXTERNAL BEAM	Primary Tumor Field	6000	cGy	30	77	NO	116	[Not Available]	[Not Applicable]	2009	62	Core needle biopsy	[Not Applicable]	Lumpectomy	[Not Available]
TCGA-A2-A259	0	1596	NA	NA	0	1596	0	1596	0	1596	NO	YES	BRCA.LumA	Post (prior bilateral ovariectomy OR >12 mo since LMP with no prior hysterectomy)	BLACK OR AFRICAN AMERICAN	No	NO	YES	TUMOR FREE	Alive	1596	[Not Applicable]		Arimidex		96	YES	[Not Available]	[Not Available]														[Not Applicable]	2007	70	Core needle biopsy	[Not Applicable]	Lumpectomy	[Not Available]
TCGA-A2-A3XZ	0	1532	0	1532	0	1532	0	1532	0	1532	NO	YES	BRCA.Her2	Pre (<6 months since LMP AND no prior bilateral ovariectomy AND not on estrogen replacement)	BLACK OR AFRICAN AMERICAN	No	NO	YES	TUMOR FREE	Alive	1532	[Not Applicable]	Carboplatin\Docetaxel		Trastuzumab	97\97\97	NO	202\202\423	Complete Response	NO													[Not Applicable]	2009	46	Core needle biopsy	[Not Applicable]	Simple Mastectomy	[Not Available]
TCGA-A7-A0CD	0	1165	0	1165	0	1165	0	1165	0	1165	YES	NO	BRCA.LumA	Indeterminate (neither Pre or Postmenopausal)	WHITE	Yes	YES	YES	TUMOR FREE	Alive	1165	[Not Applicable]		Arimidex		112	YES	[Not Available]	[Not Available]	NO				OTHER	Primary Tumor Field	3400	cGy	10	70	NO	74	[Not Available]	[Not Applicable]	2009	66	Core needle biopsy	[Not Applicable]	Lumpectomy	[Not Available]
TCGA-A7-A26F	0	738	0	738	0	738	0	738	0	738	YES	NO	BRCA.Basal	Post (prior bilateral ovariectomy OR >12 mo since LMP with no prior hysterectomy)	WHITE	Yes	YES	YES	TUMOR FREE	Alive	738	[Not Applicable]	Cytoxan\Taxotere			77\77	NO	140\140	[Not Available]	NO				EXTERNAL BEAM	Primary Tumor Field	6100	cGy	33	178	NO	224	[Not Available]	Adenocarcinoma with squamous differentiation, metaplastic	2010	55	Fine needle aspiration biopsy	[Not Applicable]	Lumpectomy	[Not Available]
TCGA-A7-A3IY	0	345	0	345	0	345	0	345	0	345	YES	NO	BRCA.LumA	Post (prior bilateral ovariectomy OR >12 mo since LMP with no prior hysterectomy)	WHITE	No	YES	YES	TUMOR FREE	Alive	345	[Not Applicable]		Anastrozole		151	YES	[Not Available]	[Not Applicable]					EXTERNAL BEAM	Primary Tumor Field	6100	cGy	33	70	NO	116	[Not Available]	[Not Applicable]	2011	71	Core needle biopsy	[Not Applicable]	Lumpectomy	[Not Available]
TCGA-A7-A3J1	0	343	0	343	0	343	0	343	0	343	YES	NO	BRCA.LumA	Post (prior bilateral ovariectomy OR >12 mo since LMP with no prior hysterectomy)	WHITE	Yes	YES	YES	TUMOR FREE	Alive	343	[Not Applicable]		Anastrazole\Aromasin\Tamoxifen		137\300\189	NO	175\[Not Available]\251	[Unknown]	NO				External	Primary Tumor Field	6100	cGy	33	89	NO	134	Complete Response	[Not Applicable]	2011	63	Core needle biopsy	[Not Applicable]	Lumpectomy	[Not Available]
TCGA-A8-A06O	0	396	0	396	0	396	0	396	0	396	NO	YES	BRCA.LumB	Post (prior bilateral ovariectomy OR >12 mo since LMP with no prior hysterectomy)	[Not Available]	No	NO	YES	TUMOR FREE	Alive	396	[Not Applicable]		Letrozole		62	YES	[Not Available]	[Not Applicable]	NO													[Not Applicable]	2009	60	[Not Available]	[Not Applicable]	Other	Surgical Resection
TCGA-A8-A08A	0	30	0	30	0	30	0	30	0	30	NO	YES	BRCA.LumA	Post (prior bilateral ovariectomy OR >12 mo since LMP with no prior hysterectomy)	[Not Available]	No	NO	[Not Available]	TUMOR FREE	Alive	30	[Not Applicable]																					[Not Applicable]	2007	89	[Not Available]	[Not Applicable]	Other	Surgical Resection
TCGA-A8-A095	0	1277	0	1277	0	1277	0	1277	0	1277	NO	YES	BRCA.LumB	Pre (<6 months since LMP AND no prior bilateral ovariectomy AND not on estrogen replacement)	[Not Available]	No	YES	YES	TUMOR FREE	Alive	1277	[Not Applicable]		Tamoxifen		181	YES	[Not Available]	[Not Applicable]	NO				External	Primary Tumor Field	[Not Available]	Gy	[Not Available]	120	NO	181	Complete Response	[Not Applicable]	2007	45	[Not Available]	[Not Applicable]	Other	Surgical Resection
TCGA-A8-A0AD	0	1157	0	1157	0	1157	0	1157	0	1157	NO	YES	BRCA.LumA	Post (prior bilateral ovariectomy OR >12 mo since LMP with no prior hysterectomy)	[Not Available]	No	NO	YES	TUMOR FREE	Alive	1157	[Not Applicable]		Tamoxifen		61	YES	[Not Available]	[Not Applicable]	NO													lobular/ductal	2007	83	[Not Available]	[Not Applicable]	Other	Surgical Resection
TCGA-AC-A3QQ	0	734	NA	NA	0	734	0	734	0	734	YES	NO	BRCA.LumA	Peri (6-12 months since last menstrual period)	WHITE	No	NO	NO	TUMOR FREE	Alive	734	[Not Applicable]								NO													[Not Applicable]	2011	54	Core needle biopsy	[Not Applicable]	Other	Nipple Sparing Total Mastectomy
TCGA-AC-A8OP	0	614	0	614	0	614	0	614	0	614	YES	NO	BRCA.LumA	Post (prior bilateral ovariectomy OR >12 mo since LMP with no prior hysterectomy)	BLACK OR AFRICAN AMERICAN	No	NO	YES	TUMOR FREE	Alive	614	[Not Applicable]								NO													[Not Applicable]	2011	72	Core needle biopsy	[Not Applicable]	Simple Mastectomy	[Not Available]
TCGA-AC-A8OR	0	40	0	40	0	40	0	40	0	40	YES	NO	BRCA.LumA	Post (prior bilateral ovariectomy OR >12 mo since LMP with no prior hysterectomy)	WHITE	No	NO	[Unknown]	TUMOR FREE	Alive	40	[Not Applicable]																					[Not Applicable]	2013	75	Core needle biopsy	[Not Applicable]	Simple Mastectomy	[Not Available]
TCGA-AN-A0FF	0	172	0	172	0	172	0	172	0	172	NO	YES	BRCA.LumB	Pre (<6 months since LMP AND no prior bilateral ovariectomy AND not on estrogen replacement)	WHITE	No	NO	NO	TUMOR FREE	Alive	172	[Not Applicable]								NO													[Not Applicable]	2010	32	Tumor resection	[Not Applicable]	Modified Radical Mastectomy	[Not Available]
TCGA-AN-A0FN	0	218	0	218	0	218	0	218	0	218	NO	YES	BRCA.LumA	Post (prior bilateral ovariectomy OR >12 mo since LMP with no prior hysterectomy)	WHITE	No	NO	NO	TUMOR FREE	Alive	218	[Not Applicable]								[Unknown]													[Not Applicable]	2010	61	Tumor resection	[Not Applicable]	Modified Radical Mastectomy	[Not Available]
TCGA-AN-A0FS	0	210	0	210	0	210	0	210	0	210	NO	YES	BRCA.LumA	Peri (6-12 months since last menstrual period)	WHITE	No	NO	NO	TUMOR FREE	Alive	210	[Not Applicable]								[Unknown]													[Not Applicable]	2010	55	Tumor resection	[Not Applicable]	Modified Radical Mastectomy	[Not Available]
TCGA-AN-A0FY	0	10	0	10	0	10	0	10	0	10	NO	YES	BRCA.LumB	Post (prior bilateral ovariectomy OR >12 mo since LMP with no prior hysterectomy)	WHITE	No	NO	NO	TUMOR FREE	Alive	10	[Not Applicable]								[Unknown]													[Not Applicable]	2010	55	Tumor resection	[Not Applicable]	Modified Radical Mastectomy	[Not Available]
TCGA-AO-A03M	0	1866	0	1866	0	1866	0	1866	0	1866	NO	YES	BRCA.LumA	Pre (<6 months since LMP AND no prior bilateral ovariectomy AND not on estrogen replacement)	WHITE	No	NO	YES	[Not Available]	Alive	1866	[Not Applicable]	Cyclophosphamide\Doxorubicin\Paclitaxel	Tamoxifen		63\63\119\161	NO	105\105\161\[Not Available]	[Not Available]														[Not Applicable]	2006	29	Core needle biopsy	[Not Applicable]	Simple Mastectomy	[Not Available]
TCGA-AO-A03U	0	1793	0	1793	1	1614	1	1793	1	1614	NO	YES	BRCA.Normal	Pre (<6 months since LMP AND no prior bilateral ovariectomy AND not on estrogen replacement)	WHITE	No	NO	YES	TUMOR FREE	Dead	0.01	1793	Cyclophosphamide\Fluorouracil\Methotrexate			70\70\70	NO	216\216\216	[Not Available]	New Primary Tumor	Lung	1614											secretory	2001	31	Core needle biopsy	[Not Applicable]	Simple Mastectomy	[Not Available]
TCGA-AO-A03V	0	1351	0	1351	0	1351	0	1351	0	1351	NO	YES	BRCA.LumA	Peri (6-12 months since last menstrual period)	WHITE	No	NO	YES	[Not Available]	Alive	1351	[Not Applicable]	Cyclophosphamide\Fluorouracil\Methotrexate	Arimidex\Tamoxifen		102\102\102\753\200	NO	200\200\200\[Not Available]\735	[Not Available]														[Not Applicable]	2008	41	Core needle biopsy	[Not Applicable]	Simple Mastectomy	[Not Available]
TCGA-AO-A0J2	0	997	0	997	0	997	0	997	0	997	NO	YES	BRCA.Her2	Pre (<6 months since LMP AND no prior bilateral ovariectomy AND not on estrogen replacement)	WHITE	No	NO	YES	TUMOR FREE	Alive	997	[Not Applicable]	CYCLOPHOSPHAMIDE\DOXORUBICIN\PACLITAXEL			64\64\120	NO	106\106\162	[Not Available]														[Not Applicable]	2008	41	Core needle biopsy	[Not Applicable]	Simple Mastectomy	[Not Available]
TCGA-AO-A0J4	0	1587	0	1587	0	1587	0	1587	0	1587	NO	YES	BRCA.Basal	Pre (<6 months since LMP AND no prior bilateral ovariectomy AND not on estrogen replacement)	BLACK OR AFRICAN AMERICAN	No	YES	YES	TUMOR FREE	Alive	1587	[Not Applicable]	Cyclophasphamide\Doxorubicin\Paclitaxel			131\131\189\422	NO	175\175\203\	[Not Available]					EXTERNAL BEAM	Primary Tumor Field	5240	cGy	21	265	NO	294	[Not Available]	[Not Applicable]	2009	41	Core needle biopsy	[Not Applicable]	Lumpectomy	[Not Available]
TCGA-AR-A1AJ	0	3072	0	3072	0	3072	0	2383	0	2383	NO	YES	BRCA.Basal	Post (prior bilateral ovariectomy OR >12 mo since LMP with no prior hysterectomy)	WHITE	No	YES	NO	TUMOR FREE	Alive	2383	[Not Applicable]								NO				EXTERNAL BEAM	Primary Tumor Field	5000	cGy	25	47	NO	79	[Not Available]	[Not Applicable]	2005	83	Core needle biopsy	[Not Applicable]	Other	Wide local excision
TCGA-AR-A1AK	0	3159	0	3159	0	3159	0	3159	0	3159	NO	YES	BRCA.LumA	Post (prior bilateral ovariectomy OR >12 mo since LMP with no prior hysterectomy)	WHITE	No	NO	YES	TUMOR FREE	Alive	3159	[Not Applicable]		Anastrozole		33	NO	1843	[Not Available]	NO													[Not Applicable]	2006	70	Core needle biopsy	[Not Applicable]	Simple Mastectomy	[Not Available]
TCGA-AR-A1AP	0	2856	0	2856	0	2856	0	2856	0	2856	NO	YES	BRCA.LumA	Post (prior bilateral ovariectomy OR >12 mo since LMP with no prior hysterectomy)	WHITE	No	NO	YES	TUMOR FREE	Alive	2856	[Not Applicable]		Anastrozole		29	YES	[Not Available]	[Not Available]	NO													[Not Applicable]	2007	80	Core needle biopsy	[Not Applicable]	Other	Wide local excision
TCGA-AR-A1AX	0	2629	0	2629	0	2629	0	2629	0	2629	NO	YES	BRCA.LumA	Post (prior bilateral ovariectomy OR >12 mo since LMP with no prior hysterectomy)	WHITE	No	YES	YES	TUMOR FREE	Alive	2629	[Not Applicable]	Cytoxan\\Doxorubicin\Paclitaxel\	Exemestane\\Letrozole	Trastuzumab	54\54\[Not Available]\249\341\117	NO	[Not Available]\\[Not Available]\160\295\[Not Available]\482	[Not Available]	NO				EXTERNAL BEAM	Primary Tumor Field	6060	cGy	33	194	NO	242	[Not Available]	[Not Applicable]	2007	64	Core needle biopsy	[Not Applicable]	Other	Wide local excision
TCGA-AR-A1AY	0	1026	0	1026	0	1026	0	1026	0	1026	NO	YES	BRCA.Basal	Post (prior bilateral ovariectomy OR >12 mo since LMP with no prior hysterectomy)	WHITE	No	YES	YES	TUMOR FREE	Alive	1026	[Not Applicable]	Cytoxan\\Doxorubicin			[Not Available]	NO	117	[Not Available]	NO				[Not Available]	[Not Available]	6040	cGy	33	[Not Available]	NO	208	[Not Available]	[Not Applicable]	2008	65	Core needle biopsy	[Not Applicable]	Other	Wide Local Excision
TCGA-AR-A24N	0	3035	0	3035	0	3035	0	3035	0	3035	NO	YES	BRCA.LumB	Peri (6-12 months since last menstrual period)	WHITE	No	NO	NO	TUMOR FREE	Alive	3035	[Not Applicable]								NO													[Not Applicable]	2005	54	Core needle biopsy	[Not Applicable]	Simple Mastectomy	[Not Available]
TCGA-AR-A24P	0	84	0	84	0	84	0	84	0	84	NO	YES	BRCA.LumA	Post (prior bilateral ovariectomy OR >12 mo since LMP with no prior hysterectomy)	WHITE	No	NO	[Not Available]	[Not Available]	Alive	84	[Not Applicable]																					[Not Applicable]	2005	47	Core needle biopsy	[Not Applicable]	Other	Wide local excision
TCGA-AR-A24S	0	2976	0	2976	0	2976	0	2976	0	2976	NO	YES	BRCA.LumB	Post (prior bilateral ovariectomy OR >12 mo since LMP with no prior hysterectomy)	WHITE	No	YES	YES	[Not Available]	Alive	2976	[Not Applicable]		Anastrozole\Exemestane		32\129	NO	126\1124	[Not Available]					EXTERNAL BEAM	Primary Tumor Field	3850	cGy	10	55	NO	62	[Not Available]	[Not Applicable]	2006	61	Core needle biopsy	[Not Applicable]	Other	Wide local excision
TCGA-AR-A252	0	2838	0	2838	0	2838	0	2838	0	2838	NO	YES	BRCA.LumA	Pre (<6 months since LMP AND no prior bilateral ovariectomy AND not on estrogen replacement)	WHITE	No	YES	YES	TUMOR FREE	Alive	2838	[Not Applicable]	Cytoxan\\Doxorubicin	Tamoxifen		55\55\116	NO	97\97\[Not Available]	[Not Available]	NO				EXTERNAL BEAM	Primary Tumor Field	6000	cGy	30	118	NO	159	[Not Available]	[Not Applicable]	2007	50	Core needle biopsy	[Not Applicable]	Other	Wide local excision
TCGA-AR-A255	0	2161	0	2161	0	2161	0	2161	0	2161	NO	YES	BRCA.LumA	Post (prior bilateral ovariectomy OR >12 mo since LMP with no prior hysterectomy)	WHITE	No	YES	YES	TUMOR FREE	Alive	2161	[Not Applicable]		Anastrozole	Trastuzumab	96\54	YES	[Not Available]\419	[Not Available]	NO				EXTERNAL BEAM	Primary Tumor Field	6000	cGy	30	47	NO	89	[Not Available]	[Not Applicable]	2007	62	Core needle biopsy	[Not Applicable]	Other	Wide local excision
TCGA-AR-A2LE	0	5062	0	5062	1	4203	0	5062	1	4203	NO	YES	BRCA.LumA	Post (prior bilateral ovariectomy OR >12 mo since LMP with no prior hysterectomy)	WHITE	No	YES	YES	TUMOR FREE	Alive	5062	[Not Applicable]		Tamoxifen		17	NO	1869	[Not Available]	New Primary Tumor	Endometrium	4203		External	Primary Tumor Field	6000	cGy	30	42	NO	84	[Not Available]	[Not Applicable]	2001	69	Core needle biopsy	[Not Applicable]	Other	Excision
TCGA-AR-A2LR	0	1742	0	1742	0	1742	0	1742	0	1742	NO	YES	BRCA.Basal	Post (prior bilateral ovariectomy OR >12 mo since LMP with no prior hysterectomy)	WHITE	Yes	NO	NO	TUMOR FREE	Alive	1742	[Not Applicable]	Adriamycin\Cytoxan			-1428	NO	-1386	[Not Available]	NO				External	Primary Tumor Field	6000	cGy	30	-1347	NO	-1306	[Not Available]	[Not Applicable]	2010	49	Core needle biopsy	[Not Applicable]	Simple Mastectomy	[Not Available]
TCGA-B6-A0I2	0	4361	NA	NA	0	4361	0	8556	0	8556	NO	YES	BRCA.Basal	Indeterminate (neither Pre or Postmenopausal)	WHITE	No	NO	YES	TUMOR FREE	Alive	8556	[Not Applicable]								NO													[Not Applicable]	1995	45	Excisional Biopsy	[Not Applicable]	[Not Available]	[Not Available]
TCGA-B6-A0IP	0	3926	0	3926	0	3926	1	3926	1	3926	NO	YES	BRCA.LumA	Post (prior bilateral ovariectomy OR >12 mo since LMP with no prior hysterectomy)	WHITE	No	NO	NO	TUMOR FREE	Dead	[Not Available]	3926								NO													[Not Applicable]	1997	74	Fine needle aspiration biopsy	[Not Applicable]	Modified Radical Mastectomy	[Not Available]
TCGA-B6-A0RN	0	8008	0	8008	0	8008	0	8008	0	8008	NO	YES	BRCA.LumA	Post (prior bilateral ovariectomy OR >12 mo since LMP with no prior hysterectomy)	WHITE	No	YES	YES	TUMOR FREE	Alive	8008	[Not Applicable]								NO													[Not Applicable]	1993	60	Other method, specify:	Biopsy, NOS	Modified Radical Mastectomy	[Not Available]
TCGA-B6-A0RU	0	8605	1	3076	1	3076	0	8605	1	3076	NO	YES	BRCA.Basal	Indeterminate (neither Pre or Postmenopausal)	WHITE	No	YES	YES	TUMOR FREE	Alive	8605	[Not Applicable]								New Primary Tumor	Right Breast	3076	3076										Ductal/Metaplastic	1990	40	Tumor resection	[Not Applicable]	Other	Excisional biopsy
TCGA-B6-A0X0		3945	0	3945	0	3945	1	3945	1	3945	NO	YES	BRCA.LumA	Indeterminate (neither Pre or Postmenopausal)	WHITE	No	NO	YES	[Not Available]	Dead	0.01	3945																					Cribiform	1996	54	Fine needle aspiration biopsy	[Not Applicable]	Modified Radical Mastectomy	[Not Available]
TCGA-B6-A1KI	0	2236	0	2236	0	2236	0	2236	0	2236	NO	YES	BRCA.LumA	Post (prior bilateral ovariectomy OR >12 mo since LMP with no prior hysterectomy)	WHITE	No	YES	YES	TUMOR FREE	Alive	2236	[Not Applicable]																					[Not Applicable]	2003	63	Core needle biopsy	[Not Applicable]	Other	Excisional biospy
TCGA-B6-A402	0	2281	1	1516	1	1516	0	2134	1	1516	NO	YES	BRCA.Basal	[Unknown]	BLACK OR AFRICAN AMERICAN	No	YES	YES	WITH TUMOR	Alive	2134	[Not Applicable]	CYCLOPHOSPHAMIDE\\DOXORUBICIN\\PACLITAXEL\\Doxil			30\30\112\2176	NO	93\93\191\2232	Partial Response	Locoregional Recurrence	breast\Lymph Node	1516\2330	NO	External	Primary Tumor Field	5256	cGy	21	278	NO	310	[Unknown]	[Not Applicable]	2008	47	Core needle biopsy	[Not Applicable]	Lumpectomy	[Not Available]
TCGA-B6-A40B	0	3152	0	3152	0	3152	0	3152	0	3152	NO	YES	BRCA.LumA	Post (prior bilateral ovariectomy OR >12 mo since LMP with no prior hysterectomy)	WHITE	No	NO	NO	TUMOR FREE	Alive	3152	[Not Applicable]								NO													[Not Applicable]	2005	76	Core needle biopsy	[Not Applicable]	Lumpectomy	[Not Available]
TCGA-BH-A0AV	0	1820	0	1820	0	1820	0	1820	0	1820	NO	YES	BRCA.Basal	[Not Available]	BLACK OR AFRICAN AMERICAN	No	YES	YES	TUMOR FREE	Alive	1820	[Not Applicable]	Cytoxan\\Taxotere			146\146	NO	259\159	Complete Response	NO				External	Primary Tumor Field	66.4	Gy	36	259	NO	308	Complete Response	[Not Applicable]	2008	52	Core needle biopsy	[Not Applicable]	Other	Segmental mastectomy with left axillary lymph node dissection
TCGA-BH-A0B0	0	2477	0	2477	0	2477	0	2477	0	2477	NO	YES	BRCA.LumA	Peri (6-12 months since last menstrual period)	BLACK OR AFRICAN AMERICAN	No	YES	YES	TUMOR FREE	Alive	2477	[Not Applicable]	Adriamycin\Cytoxan			82\82	NO	194\194	Complete Response	NO				External	Primary Tumor Field	6000	cGy	30	194	NO	236	Complete Response	[Not Applicable]	2006	56	Fine needle aspiration biopsy	[Not Applicable]	Other	left segmental mastectomy with axillary sentinel lymph node biopsy
TCGA-BH-A0B8	0	1569	0	1569	0	1569	0	1569	0	1569	NO	YES	BRCA.Normal	Post (prior bilateral ovariectomy OR >12 mo since LMP with no prior hysterectomy)	WHITE	No	YES	YES	TUMOR FREE	Alive	1569	[Not Applicable]		Arimidex		114	YES	[Not Available]	[Not Available]					EXTERNAL BEAM	Primary Tumor Field	6640	cGy	36	63	NO	114	[Not Available]	[Not Applicable]	2006	64	Core needle biopsy	[Not Applicable]	Lumpectomy	[Not Available]
TCGA-BH-A0B9	0	1572	0	1572	0	1572	0	1572	0	1572	NO	YES	BRCA.Basal	Pre (<6 months since LMP AND no prior bilateral ovariectomy AND not on estrogen replacement)	WHITE	No	YES	YES	TUMOR FREE	Alive	1572	[Not Applicable]	CYCLOPHOSPHAMIDE\\Doxorubicin			48\48	NO	111\111	[Not Available]					EXTERNAL BEAM	Primary Tumor Field	6240	cGy	34	132	NO	180	[Not Available]	[Not Applicable]	2006	44	Core needle biopsy	[Not Applicable]	Other	Segmental mastectomy
TCGA-BH-A0BG	0	1871	0	1871	0	1871	0	1871	0	1871	NO	YES	BRCA.Basal	Post (prior bilateral ovariectomy OR >12 mo since LMP with no prior hysterectomy)	WHITE	No	YES	NO	TUMOR FREE	Alive	1871	[Not Applicable]								NO				External	Primary Tumor Field	5040	cGy	28	84	NO	131	Complete Response	[Not Applicable]	2008	73	Core needle biopsy	[Not Applicable]	Other	Segmental mastectomy with sentinel axillary lymph node biopsy
TCGA-BH-A0BL	0	2278	0	2278	0	2278	0	2278	0	2278	NO	YES	BRCA.Basal	Pre (<6 months since LMP AND no prior bilateral ovariectomy AND not on estrogen replacement)	WHITE	No	NO	YES	TUMOR FREE	Alive	2278	[Not Applicable]	Adriamycin\\Cytoxan\Taxol			72\72\163	NO	142\142\240	Complete Response	NO													[Not Applicable]	2007	35	Core needle biopsy	[Not Applicable]	Other	Segmental mastectomy with sentinel lymph node biopsy
TCGA-BH-A0BO	0	2197	0	2197	0	2197	0	2197	0	2197	NO	YES	BRCA.LumA	Pre (<6 months since LMP AND no prior bilateral ovariectomy AND not on estrogen replacement)	WHITE	No	YES	NO	TUMOR FREE	Alive	2197	[Not Applicable]								NO				External	Primary Tumor Field	6040	cGy	33	72	NO	119	Complete Response	[Not Applicable]	2007	54	Core needle biopsy	[Not Applicable]	Other	Segmental mastectomy with sentinel lymph node biopsy
TCGA-BH-A0BP	0	2296	0	2296	0	2296	1	2296	1	2296	NO	YES	BRCA.LumA	Post (prior bilateral ovariectomy OR >12 mo since LMP with no prior hysterectomy)	WHITE	No	YES	NO	TUMOR FREE	Dead	[Not Available]	2296								NO				External	Primary Tumor Field|Primary Tumor Field	5000|1600	cGy	33|[Not Available]	124|162	NO	153|162	Complete Response|Complete Response	[Not Applicable]	2006	76	Core needle biopsy	[Not Applicable]	Other	Segmental mastectomy
TCGA-BH-A0BQ	0	2255	1	1709	1	1709	0	2255	1	1709	NO	YES	BRCA.Normal	Pre (<6 months since LMP AND no prior bilateral ovariectomy AND not on estrogen replacement)	WHITE	No	NO	NO	TUMOR FREE	Alive	2255	[Not Applicable]								Locoregional Recurrence	Dermis and epidermis	1709	1750										[Not Applicable]	2007	39	Core needle biopsy	[Not Applicable]	Other	Total mastectomy with retromammary lymph node excision
TCGA-BH-A0BR	0	2330	0	2330	0	2330	0	2330	0	2330	NO	YES	BRCA.LumA	Post (prior bilateral ovariectomy OR >12 mo since LMP with no prior hysterectomy)	WHITE	No	YES	NO	TUMOR FREE	Alive	2330	[Not Applicable]								NO				External	Primary Tumor Field	64.8	Gy	36	58	NO	108	Complete Response	[Not Applicable]	2007	59	Core needle biopsy	[Not Applicable]	Other	Segmental mastectomy with sentinel lymph node biopsy
TCGA-BH-A0BW	0	2371	0	2371	0	2371	0	2371	0	2371	NO	YES	BRCA.Normal	Post (prior bilateral ovariectomy OR >12 mo since LMP with no prior hysterectomy)	BLACK OR AFRICAN AMERICAN	No	YES	YES	TUMOR FREE	Alive	2371	[Not Applicable]	Adriamycin\\Cytoxan			51\51	NO	114\114	Complete Response	NO				External	Primary Tumor Field|Primary Tumor Field	50.4|16	Gy	28|[Not Available]	146|187	NO	184|196	Complete Response|Complete Response	[Not Applicable]	2006	71	Core needle biopsy	[Not Applicable]	Other	Segmental mastectomy
TCGA-BH-A0C3	0	2709	1	2674	1	2674	0	2709	1	2674	NO	YES	BRCA.Normal	Pre (<6 months since LMP AND no prior bilateral ovariectomy AND not on estrogen replacement)	WHITE	No	YES	YES	WITH TUMOR	Alive	2709	[Not Applicable]	Adriamycin\\Cytoxan			109\109	NO	209\209	Clinical Progressive Disease	Distant Metastasis	Bone	2674		External	Primary Tumor Field	6640	cGy	34	209	NO	262	Radiographic Progressive Disease	with ductal and lobular phenotypes	2006	47	Core needle biopsy	[Not Applicable]	Other	Segmental mastectomy with sentinel node biopsy
TCGA-BH-A0DO	0	1644	0	1644	0	1644	0	1644	0	1644	NO	YES	BRCA.Normal	Post (prior bilateral ovariectomy OR >12 mo since LMP with no prior hysterectomy)	WHITE	Yes	NO	NO	TUMOR FREE	Alive	1644	[Not Applicable]								NO													[Not Applicable]	2009	78	Core needle biopsy	[Not Applicable]	Simple Mastectomy	[Not Available]
TCGA-BH-A0DX	0	2156	0	2156	0	2156	0	2156	0	2156	NO	YES	BRCA.LumA	Post (prior bilateral ovariectomy OR >12 mo since LMP with no prior hysterectomy)	WHITE	No	YES	YES	TUMOR FREE	Alive	2156	[Not Applicable]	Cytoxan\Methotrexate\Taxotere			79\143\79	NO	171\171\143	Complete Response	NO				External	Primary Tumor Field	5040	cGy	36	171	NO	221	Complete Response	[Not Applicable]	2007	62	Core needle biopsy	[Not Applicable]	Other	Segmental mastectomy with sentinel lymph node biopsy
TCGA-BH-A0E6	0	293	0	293	0	293	0	293	0	293	NO	YES	BRCA.Basal	Post (prior bilateral ovariectomy OR >12 mo since LMP with no prior hysterectomy)	WHITE	No	YES	YES	TUMOR FREE	Alive	293	[Not Applicable]	CYTOXAN\TAXOTERE			58\58	NO	121\121	[Not Available]					EXTERNAL BEAM	Primary Tumor Field	5860	cGy	32	145	NO	191	[Not Available]	[Not Applicable]	2009	69	Core needle biopsy	[Not Applicable]	Other	Segmental mastectomy
TCGA-BH-A0EB	0	745	0	745	0	745	0	745	0	745	NO	YES	BRCA.LumA	Post (prior bilateral ovariectomy OR >12 mo since LMP with no prior hysterectomy)	WHITE	No	YES	YES	TUMOR FREE	Alive	745	[Not Applicable]		ARIMIDEX		55	YES	[Not Available]	[Not Available]					EXTERNAL BEAM	Primary Tumor Field	6040	cGy	33	73	NO	118	[Not Available]	[Not Applicable]	2008	69	Core needle biopsy	[Not Applicable]	Other	Segmental mastectomy
TCGA-BH-A0H0	0	461	0	461	0	461	0	461	0	461	NO	YES	BRCA.LumB	Post (prior bilateral ovariectomy OR >12 mo since LMP with no prior hysterectomy)	WHITE	No	YES	YES	TUMOR FREE	Alive	461	[Not Applicable]		ARIMIDEX		67	YES	[Not Available]	[Not Available]					EXTERNAL BEAM	Primary Tumor Field	6640	cGy	36	97	NO	148	[Not Available]	[Not Applicable]	2009	69	Core needle biopsy	[Not Applicable]	Other	Segmental mastectomy
[truncated: 94 more rows]
[truncated: 24 more columns]
